# Supplementary material for: The cytokine environment influence on human skin–derived T cells
Source: FASEB J. 2019 Feb 26;33(5):6514–25. doi: 10.1096/fj.201801416R (PMC6463918; doi:10.1096/fj.201801416R)
Supplement: Supplementary file 7 [file fj.201801416R.st2.xlsx]

## Sheet: supplementary_table1
gene_name	Synonyms	description	FPKM.sample140A-TH9PC	FPKM.sample143A-TH9PC	FPKM.sampleSJ19-TH9PC	FPKM.sampleSJ20-TH9PC	FPKM.sampleSJ25-TH9PC	FPKM.sample140A-SC	FPKM.sample143A-SC	FPKM.sampleSJ19-SC	FPKM.sampleSJ20-SC	FPKM.sampleSj25-SC	FPKM.sample152A-fresh	FPKM.sample153A-fresh	FPKM.sampleSJ26-fresh	FPKM.sampleSJ27-fresh	FPKM.sampleSJ28-fresh
A1BG	A1B, ABG, GAB, HYST2477	alpha-1-B glycoprotein	5.61548823180343	2.69828089244321	6.08980401947149	5.38402137876681	3.36528727306444	6.48233928140936	4.56064868567455	5.4968215808994	4.05138166434863	4.1868745540102	3.64082183171071	8.15294901761706	3.57286875289754	3.12696158182661	2.51361074362541
AAAS	AAA, AAASb, ADRACALA, ADRACALIN, ALADIN, GL003	aladin WD repeat nucleoporin	6.6323284720608	6.08487236835047	5.83296900402325	4.10257984309343	7.66864817478766	5.98293631917747	7.85071078676799	6.85544575949933	5.98679931694233	11.6024743880197	6.73004456861868	6.15483831291909	6.93086239964238	7.10641421189093	5.79759177156907
AACS	QccE-14415, QflA-13650	acetoacetyl-CoA synthetase	5.2467703973607	3.42964352908113	3.30278572580645	4.95059068719453	7.4663368714565	2.66119598851417	4.24491984921799	5.66803025782014	4.38244189760508	5.15078931182796	3.64099150268817	2.29854848264907	4.12051903274682	5.36829155034213	2.60125892741935
AAED1	C9ORF21, CZH9orf21	AhpC/TSA antioxidant enzyme domain containing 1	19.5439499580859	15.0310827879846	24.2705950908138	21.5240082315753	23.0489770122249	18.2283150537897	16.8289212692979	20.4739248805449	18.2184482602166	19.3172791701013	16.3039220646175	16.8870862906043	16.2916645595529	18.4532932930492	11.8406235309116
AAMDC	C11orf6, C1H11ORF67, CK067, PTD015	adipogenesis associated, Mth938 domain containing	4.315667	2.589186	2.398709	1.240093	0	1.39651	1.413917	1.081083	0.782296	1.714187	1.647102	3.364523	2.959359	1.378566	0.953383
AAMP	-	angio associated migratory cell protein	30.49520395625	24.9683494571429	29.2833771410714	28.8660016352679	25.3833824486607	30.7261628928571	26.9353012816964	27.5292352321429	31.7154153357143	22.6116477705357	25.7126162919643	31.4105716308036	34.0685320910714	31.7358548151786	25.2336735071429
AAR2	C20H20ORF4, C20orf4	AAR2 splicing factor homolog	13.8032602695958	14.7173581230228	14.8781735817223	15.0629372288225	14.3054583936731	10.2486228850615	13.3712188720562	14.3329076811951	11.7031533272408	12.242821743058	11.1316742158172	12.1287502379613	13.4930069571177	13.0918720618629	14.9354610699473
AARS	CMT2N, EIEE29	alanyl-tRNA synthetase	33.1373908534483	60.3445080872518	34.1019278145246	34.4198060566876	63.2687546144201	36.3568906880878	58.8891827202194	47.8363598578892	36.4338820561651	67.0093346204284	47.0552567910136	45.8986473294148	62.1155958025078	61.385565158046	40.0154149963427
AARSD1	-	alanyl-tRNA synthetase domain containing 1	11.4234783675595	14.19372471875	8.66696591964286	5.01528635119048	11.8642783363095	12.8661939196429	12.2792426979167	8.90732811607143	7.95789512648809	11.4482988571429	8.87066301488095	11.3018994315476	13.9223892723214	12.4783677142857	9.61404076636905
AASDHPPT	AASD-PPT, ACPS, CGI-80, LYS2, LYS5	aminoadipate-semialdehyde dehydrogenase-phosphopantetheinyl transferase	5.025092	7.588662	4.409109	5.010818	3.831377	5.283774	5.712513	4.744059	3.663667	6.768169	8.631212	7.24226	9.488198	9.873931	9.490518
AATF	BFR2, CHE-1, CHE1, DED	apoptosis antagonizing transcription factor	23.0214685907706	37.402610093165	22.3015963243361	20.8962433369613	28.3356515624728	28.1846992607749	26.4623765646495	19.8161956673923	22.258334525468	27.9141452189813	30.596565100566	24.6121267344362	34.3798583326077	30.5666450222029	35.5888479325207
ABAT	GABA-AT, GABA-T, L-AIBAT	4-aminobutyrate aminotransferase	3.41386670431451	2.33846423454939	5.17984288522405	1.38247335232384	3.08085515842079	2.83918515009162	1.73877174812594	3.32386034516075	2.82481285190738	0.542012958187573	3.36156587539564	2.31067050974513	1.87659920872897	0.441519088455772	3.3043563968016
ABCA2	A. THALIANA ABC2 HOMOLOG 1, ABC2 homolog 1, ATATH1, ATH1, ATP-binding cassette A2	ATP-binding cassette A2	5.80627042577621	3.35527737211482	4.73291117867604	5.08821029876977	4.23987629091974	6.55481873813708	1.74973307182191	7.26380044253076	9.045273695372	6.81577805764499	10.7090720419449	8.46458420269479	3.48947777082601	4.66251945963679	8.36553294692443
ABCB10	EST20237, M-ABC2, MTABC2	ATP binding cassette subfamily B member 10	10.333976	12.538882	7.73572	7.55409	9.353724	9.656096	12.00124	8.218862	7.232574	12.849262	8.638753	8.037403	14.766325	15.373322	8.874828
ABCB7	ATP-binding cassette B7, K11I1.13, K11I1_13, P-glycoprotein 7, P-glycoprotein 7, PGP7	P-glycoprotein 7	4.21489708044555	6.16801092326733	6.22119934735974	6.08026847112211	5.28997282343234	4.55774546864687	6.95205953135314	6.54208259282178	7.01357629579208	7.50830614480198	5.11968118316832	5.85817192161716	7.54874063943894	4.21534897112211	4.8535861200495
ABCB8	EST328128, M-ABC1, MABC1	ATP binding cassette subfamily B member 8	4.10933155774007	3.7849636875	8.13970416763245	5.28914824917219	5.35884202214404	3.21854790645695	7.98230147371689	7.13681806705298	4.88542911444536	4.83293037293046	7.75707631663907	8.38446019784768	3.7549197982202	4.25835938596854	7.69792523716887
ABCC1	ARABIDOPSIS THALIANA MULTIDRUG RESISTANCE-ASSOCIATED PROTEIN 1, ATABCC1, ATMRP1, ATP-binding cassette C1, Arabidopsis thaliana ATP-binding cassette C1, EST1, GLUTATHIONE S-CONJUGATE TRANSPORTING ATPASE, MRP1, T4K22.12, T4K22_12, multidrug resistance-associated protein 1	multidrug resistance-associated protein 1	16.4852857758877	18.007623622794	25.3738583029981	17.8781263625346	18.2424382368701	18.0331030027642	22.2282842930045	22.6770973238358	18.719951727408	17.0999650361471	20.0682804441846	18.3274094867106	15.3343537871571	15.0450090106315	19.4167757735488
ABCC10	ATMRP14, ATP-binding cassette C10, MRP14, multidrug resistance-associated protein 14	multidrug resistance-associated protein 14	1.73555449	4.50531054673077	0.0118667815384615	0.784042209230769	1.45726847884615	1.8267582625	2.04579633365385	2.20557187538462	0.432108279807692	3.65202343423077	1.33650885423077	1.73210849192308	2.58206459826923	4.10043019423077	3.34080019711538
ABCC4	ATMRP4, ATP-binding cassette C4, EST3, F17A22.19, MRP4, multidrug resistance-associated protein 4	multidrug resistance-associated protein 4	4.97738746845794	6.4215978070761	5.6594056420227	7.15296465787717	6.89369630891188	3.35103040036716	4.36767601001335	3.73782319409212	3.82436030040053	3.58904946044726	3.46473884929907	2.41488108010681	8.03049624315754	7.34229106992657	3.04409377253004
ABCD3	ABC43, CBAS5, PMP70, PXMP1, ZWS2	ATP binding cassette subfamily D member 3	6.10175701125201	3.03947974513306	4.52923113770316	5.58165964100732	6.13048211609216	5.24696160921593	3.4654674031077	5.16849775727809	6.87718033523844	5.15759643454188	6.23508656492231	5.86872900875156	6.44160345025897	6.47313671227005	6.42110058421147
ABCE1	ATP-binding cassette E1, ATRLI1, RLI1, RNAse l inhibitor protein 1	RNAse l inhibitor protein 1	43.41835	72.491051	52.8457789841877	54.559807	56.7270723817904	39.423073	51.851509	46.4325122856414	47.710953	39.827423	48.744202	48.28334	56.138187	55.121799	61.383026
ABCF1	ARABIDOPSIS THALIANA GENERAL CONTROL NON-REPRESSIBLE 1, ATGCN1, ATP-binding cassette F1, GCN1, GENERAL CONTROL NON-REPRESSIBLE 1, MAE1.10, MAE1_10	ABC transporter family protein	35.2758542437118	34.0843225992674	36.9654508781441	36.6868588188034	34.8565198051282	32.9306061863248	34.8319040576313	33.580381353602	39.2882024507936	28.5614184139194	32.4469484525031	29.3465878190476	33.0247774385836	32.2553587318681	34.5095866979243
ABCF2	ARABIDOPSIS THALIANA GENERAL CONTROL NON-REPRESSIBLE 2, ATGCN2, ATP-binding cassette F2, GENERAL CONTROL NON-REPRESSIBLE 2, MYH9.14, MYH9_14	ABC transporter family protein	23.800541	36.252876	21.095678	21.511362	23.50289	23.203016	19.193943	19.523933	21.274729	18.487595	26.894058	22.717518	29.818651	30.39699	28.905615
ABCF3	ATGCN3, ATP-binding cassette F3, AtABCF3, AtGCN20, F1N19.28, F1N19_28, GCN20, GCN3, SCORD5, general control non-repressible 20, general control non-repressible 3, susceptible to coronatine-deficient Pst DC3000 5	general control non-repressible 3	16.110367171831	7.71118616978233	6.66924011139565	6.11756052855314	7.33890658028169	15.4956299674776	8.05655408527529	7.88987860332907	9.83347573341869	7.64749671882202	10.0552516340589	8.94464276286812	9.23617715723432	6.78547223329065	7.38101086350832
ABHD10	-	abhydrolase domain containing 10	5.227735	12.427711	4.77275	4.810974	7.964877	5.52173	7.713307	2.69679	5.140702	12.601336	14.03004	12.386309	15.255589	13.040783	18.231138
ABHD12	ABHD12A, BEM46L2, C20orf22, PHARC, dJ965G21.2	abhydrolase domain containing 12	8.93843941640997	8.55964804228507	5.81103470652478	4.67195000644077	7.09629767712125	8.87651479893587	11.0367222825539	5.33093304144497	5.42236629851582	10.1866793155979	6.7680561075329	7.1404962100252	8.36832247717726	8.18436679893587	6.31159289162699
ABHD13	BEM46L1, C13orf6, bA153I24.2	abhydrolase domain containing 13	5.968648	4.498521	5.493925	6.306824	4.367537	6.656803	4.479744	6.338559	7.141393	4.726918	8.192825	8.76884	6.481848	5.702025	7.875539
ABHD14B	CIB, HEL-S-299	abhydrolase domain containing 14B	3.415269	2.74575	4.635312	4.868045	2.856315	5.974665	5.599339	1.663806	1.749403	7.489529	2.088295	3.763853	3.244493	7.534595	3.276369
ABHD16A	BAT5, D6S82E, NG26, PP199	abhydrolase domain containing 16A	5.87167591421705	4.53982220854132	6.19487646126826	4.51282198484008	5.41605591976336	4.87792748955445	8.47327980384544	5.76961276243298	2.34295830745055	6.00830007210205	4.73222590478832	5.73716470604548	3.11205597060455	1.62408697023479	3.62579642114994
ABHD17A	C19orf27, FAM108A1	abhydrolase domain containing 17A	2.99536726028862	4.43306255745591	3.27819116194548	2.05676832282202	2.54541189791555	3.33726215713522	4.3767978546232	5.39131817156601	3.17730862800641	3.40045032870123	4.16056235489043	6.89163856386959	5.04301725173704	5.24093252271513	1.81840711170497
ABHD17B	C9orf77, CGI-67, FAM108B1	abhydrolase domain containing 17B	12.9772464812437	9.08655703007773	11.9171879026698	12.0307836661034	9.25927260831362	9.63824450692802	7.35921961743832	8.81011970395404	11.74317702805	12.4903581662724	8.39473879756675	9.72279631361947	9.56374869415343	5.06399404460967	7.26897821223386
ABHD2	HS1-2, LABH2, PHPS1-2	abhydrolase domain containing 2	16.491585	25.771902	14.70627	20.976025	23.06892	23.94717	27.227261	21.69733	27.805395	26.436796	18.931587	17.709166	13.125102	16.236914	18.959444
ABHD3	LABH3	abhydrolase domain containing 3	6.364509	3.950707	2.416815	0.922208	1.311482	3.131831	2.358176	5.355173	2.329068	2.897528	2.679419	1.22055	5.303853	3.529815	2.444328
ABHD4	ABHD5, CGI-58	abhydrolase domain containing 4	3.011714	1.311502	3.277082	3.087971	2.005166	3.178697	2.670398	5.821771	3.103734	2.21062	4.303648	4.324307	2.564816	2.50444	2.230361
ABHD5	CGI58, IECN2, NCIE2	abhydrolase domain containing 5	17.468241	23.30711	19.71022	21.430599	34.735104	24.069569	14.437352	16.256205	19.374525	22.413534	15.122124	15.800073	21.441704	13.049839	14.110848
ABHD6	-	abhydrolase domain containing 6	13.5885913770624	15.6214439331992	8.72363707605634	15.7514800406439	11.4010827404427	5.16037559476861	6.3888622249497	10.648734167002	6.86168699476861	9.51178708692153	3.54675688571429	4.98047744949698	4.97267338350101	4.2604746334004	6.85703177263581
ABI1	ABA INSENSITIVE 1, AtABI1, F20B18.190, F20B18_190, PROTEIN PHOSPHATASE 2C ABI1	Protein phosphatase 2C family protein	17.8420802799682	11.421264802064	7.08877319925906	8.56324843953427	21.5990775530564	9.68648122016406	21.9681206226515	22.5678475543795	9.73845725694628	8.95023018523419	12.254623427891	28.2665009597777	20.0772541439534	12.6670107578725	24.3852470690659
ABL1	ABL, CHDSKM, JTK7, bcr/abl, c-ABL, c-ABL1, p150, v-abl	ABL proto-oncogene 1, non-receptor tyrosine kinase	4.245259	7.830138	3.100261	3.265907	3.004263	4.671351	5.197253	3.847502	4.007539	6.12613	7.002077	5.367384	8.413013	5.777671	7.392218
ABL2	ABLL, ARG	ABL proto-oncogene 2, non-receptor tyrosine kinase	17.1031496847258	10.1964569608355	39.8801044190601	49.9863015146867	27.9150264477807	18.0508784471279	12.6649550159922	34.059568256201	43.9472155780026	17.130847796671	16.174703555483	16.7083873707572	8.93742864751958	10.3061774686684	12.7839597513055
ABLIM1	ABLIM, LIMAB1, LIMATIN, abLIM-1	actin binding LIM protein 1	3.99072832318897	4.58148985797893	4.10721980114449	4.40017928131096	5.02181872155027	3.48156862725972	3.8294437618676	2.97647370438288	6.85439752672649	6.84615968396411	2.43159466159449	1.92735258486149	6.2630028769671	7.07729578904929	2.66068540889583
ABLIM3	ABLIM1-1	actin binding LIM protein family member 3	0.111275794405276	10.8975875873323	0	0.0737548000909711	0.00995385330907437	0.431956645553787	0.293689630657266	0	0.0426667972481237	0.018420232544917	0.442132087445986	0.12164698305663	1.04524835535592	1.74181008630885	0.113246256311121
ABR	MDB	ABR, RhoGEF and GTPase activating protein	2.93606792152704	1.75334328861789	2.77871411558855	1.39348898992577	2.8435978941322	4.05277784110993	6.75447255337575	4.92443459490986	2.8778723591375	6.54373498621421	4.64363300265111	5.71121704259456	5.6089360786497	6.11142843973135	6.18908953128314
ABRACL	C3H6orf115, C6ORF115, Costars, HSPC280, PRO2013	ABRA C-terminal like	79.23838	128.599823	87.210732	103.276421	93.296814	79.335365	100.30703	79.968758	98.391663	110.667931	55.618458	79.844795	120.661171	113.394295	48.597847
ABRAXAS2	ABRO1, FAM175B, KIAA0157	abraxas 2, BRISC complex subunit	13.674911	11.135956	12.62397	11.173503	12.455385	13.974356	14.315459	12.993013	11.070182	12.912227	13.119888	12.362257	12.875252	13.488003	14.369555
ABT1	BB_R223_JSM3D337R	activator of basal transcription 1	20.309282	18.514393	16.290863	16.118105	13.229786	18.387003	16.113552	17.234587	13.536854	11.586605	17.607885	16.110806	17.938524	14.896343	15.580804
ACAA1	ACAA, PTHIO, THIO	acetyl-CoA acyltransferase 1	4.71565821078431	5.68282486319073	3.9465688926025	2.31247196791444	3.13086063458111	5.37140792647059	10.7917405953654	7.60038649509804	2.70851028565062	2.41110082397504	5.51761058333333	4.70505284224599	7.58857770632799	9.73909771568628	6.02929029812834
ACAA2	DSAEC	acetyl-CoA acyltransferase 2	10.875344231702	17.9452493830663	6.44031465786055	6.22489504352534	16.3791189584236	12.8998863834994	17.8123350524036	7.43098317756605	8.32109496665223	27.5999137507579	4.070943421178	6.43416353789519	10.2674314226938	13.1327676481161	5.2179926916414
ACACA	ACAC, ACACAD, ACC, ACC1, ACCA	acetyl-CoA carboxylase alpha	2.30271047404229	3.30276169907892	1.574214	1.150801	0.948985988172493	0.654254629369897	2.922587	2.336114	1.214739	3.383158	0.515766	0.928225	3.025254	2.5934811543856	1.79517403359849
ACAD11	ACAD-11	acyl-CoA dehydrogenase family member 11	6.8181980051053	4.63620382493087	7.79234286832589	5.62248359838332	5.69576100531802	7.10656864007658	7.37239522739843	7.96759177366518	6.75510557434588	6.48233999191661	4.95458345522229	4.0299277266539	4.93600469921293	1.10777956817698	4.62258265283982
ACAD9	NPD002	acyl-CoA dehydrogenase family member 9	7.31663855551331	8.99034007794677	4.48564647490494	4.39774269923954	7.06837689505703	7.75178470076046	4.57366647680608	5.94116951634981	3.6227761095057	4.93340605437262	7.26050578098859	5.75637118707224	8.77685980646388	11.1654753695818	3.37312821292776
ACADM	ACAD1, MCAD, MCADH	acyl-CoA dehydrogenase medium chain	15.1219300126083	21.2137129900662	19.4033452073357	17.3229131556291	18.313099111946	13.5207946445492	19.985916117295	18.089618300433	17.1347673763372	17.3819060518339	18.600778660596	20.8631665769231	26.2430270680082	24.5754720489047	21.633824143785
ACADS	ACAD3, SCAD	acyl-CoA dehydrogenase short chain	3.44375809124424	4.2239847483871	2.69955214147465	1.48652774562212	2.18417881981567	3.41543366635945	3.6693146718894	2.23711744976958	1.71871344516129	4.28581976082949	4.7761149437788	4.56257189032258	4.57041367327189	5.61561303087558	4.02019455345622
ACADVL	ACAD6, LCACD, VLCAD	acyl-CoA dehydrogenase very long chain	50.2545089899509	40.2886840408974	40.2043217291423	30.9539961068007	46.8307458878243	40.740765800187	42.1207773117551	35.3326637529797	38.9653848665576	45.327963199813	31.2346860011685	31.7297452250526	40.0391942809068	26.6084367384903	31.153114584015
ACAP1	CENTB1	ArfGAP with coiled-coil, ankyrin repeat and PH domains 1	18.8982218466406	13.4553156001808	20.1755951765592	15.4761895329919	18.6852403615547	20.7565930852666	27.7408250747213	24.6479912464598	21.8838583645676	28.3917679620368	22.3030898156071	22.6144180473034	23.3093312063875	26.6464937116601	24.2953640150648
ACAP2	CENTB2, centaurin-beta-2	ArfGAP with coiled-coil, ankyrin repeat and PH domains 2	6.440418	3.814837	5.028718	4.810354	4.396434	4.509118	4.89547	5.540158	5.790535	6.780218	7.741772	6.93231	7.844347	8.857853	5.633982
ACAT1	ACAT, MAT, T2, THIL	acetyl-CoA acetyltransferase 1	32.789291	51.25296	29.212669	23.324699	38.435207	35.279671	30.75419	27.91135	26.304417	40.401932	33.02211	24.32086	41.470211	33.42263	21.845285
ACAT2	AACT2, Acetoacetyl-CoA thiolase 2, EMB1276, EMBRYO DEFECTIVE 1276, MIF21.12, MIF21_12, acetoacetyl-CoA thiolase 2	acetoacetyl-CoA thiolase 2	8.369466	16.09997	3.781072	3.966752	12.363594	8.189939	15.746464	4.259975	3.707958	14.99765	6.69005	8.95012	15.082828	18.581074	7.001844
ACBD3	GCP60, GOCAP1, GOLPH1, PAP7	acyl-CoA binding domain containing 3	35.035484	21.200937	37.179817	37.109554	31.461391	34.756687	33.099308	38.929386	36.689911	31.889563	28.240341	29.846882	29.679029	28.225084	25.665621
ACBD5	-	acyl-CoA binding domain containing 5	5.34418901803155	7.32411561232156	6.70437388004007	4.56965309691961	4.66174411670423	7.25490607488104	5.83496822364137	8.8148746563987	5.5672693501127	5.86115798021538	7.40451505534686	8.49951556173303	7.64289243425995	8.62348638116704	6.14960403130478
ACBD6	-	acyl-CoA binding domain containing 6	3.1597967986629	6.09281875032142	3.94746676009257	3.61260759321162	4.6251839804577	3.38753965029571	5.61640890460273	3.42404077140653	3.53277001285678	6.46145955772692	4.35069061712522	4.52439981229108	6.83293550784263	6.87869258678323	3.80931251221394
ACD	PIP1, PTOP, TINT1, TPP1	ACD, shelterin complex subunit and telomerase recruitment factor	0.530978204444444	2.77955615238095	0.81372128	0.307612938412698	0.750093711111111	8.17831472761905	0.801889853968254	0.615229594285714	0.69986337968254	1.44083685460317	1.45900119428571	0.752356744126984	2.63243970984127	0.680910888253968	1.94816651492064
ACIN1	ACINUS, ACN, fSAP152	apoptotic chromatin condensation inducer 1	11.5552672473102	14.6138623421731	17.9529824902258	18.7534735006819	14.9359148301258	15.9138416946507	17.5805513923322	16.1542933391423	20.6855742954993	17.9621433791484	14.9945134564328	16.1120741001667	9.62292624958327	14.4542184762843	13.1750958857403
ACLY	ACL, ATPCL, CLATP	ATP citrate lyase	45.3373248310857	52.5242234754286	40.9820352678857	38.9168753014857	47.0895071808	44.4931565638857	37.5696114818286	38.9959797725714	40.9181452016	45.1652150496	47.3647654644571	33.3024631282286	44.9051576889143	52.3111148358857	38.9099631709714
ACO2	ACC OXIDASE, ACC oxidase 2, ATACO2, F24O1.40, F24O1_40	ACC oxidase 2	29.1837132412942	23.1207464082808	27.1913827375925	23.5720716235262	28.4961112805045	27.5731328505621	28.4528779753222	25.8458056147519	22.717307943241	26.1310570520976	20.6283896227036	21.7220593534412	24.900707433507	25.0143919399506	18.7309086035097
ACOT1	ACH2, CTE-1, LACH2	acyl-CoA thioesterase 1	0.251437	0.956587	1.836822	3.163696	2.363626	0.32297	1.345244	0.667406	0.255286	0.14727	2.102688	2.188117	2.861626	3.530804	0.078918
ACOT13	HT012, PNAS-27, THEM2	acyl-CoA thioesterase 13	2.149972	3.250992	1.682126	1.188058	3.155973	2.793503	3.3437	2.288148	1.891022	4.864795	3.621064	4.13166	4.996708	5.096946	3.601934
ACOT2	CTE-IA, CTE1A, MTE1, PTE2, PTE2A, ZAP128	acyl-CoA thioesterase 2	1.9817176588017	1.2488598597561	2.10929583085896	2.0688261028632	3.85166454957582	3.21242439369035	3.03858784331919	2.42378236717922	1.52217165800636	2.05305830116649	3.64799934968187	4.25650473674443	2.79095048276776	5.61081931230117	3.52585735551432
ACOT4	PTE-Ib, PTE1B, PTE2B	acyl-CoA thioesterase 4	0.898357	0.289665	0.511622	0.571195	0.374778	1.080569	0.273316	0.76649	0.749281	0.597604	2.504105	2.14676	2.481604	3.897108	3.779994
ACOT7	ACH1, ACT, BACH, CTE-II, LACH, LACH1, hBACH	acyl-CoA thioesterase 7	14.1047418618234	15.8007131435185	12.9041362706553	10.8015002660256	17.2477479077635	19.7086608023504	25.1956647396724	17.3561876908832	10.8322975566239	23.3663379330484	7.98906626317664	11.4921951349715	16.9633983803419	26.6967273450855	15.4326498896011
ACOT8	HNAACTE, NAP1, PTE-1, PTE-2, PTE1, PTE2, hACTE-III, hTE	acyl-CoA thioesterase 8	0.293310730355666	0.0375548023159636	0.272382746071133	0.24063788254756	0.0226192026468156	1.61655719023987	2.45772233416046	1.44674816790736	0.122066220016543	1.29880267907361	1.38999345574855	0.782963714640199	3.99288368486352	4.11953670802316	0.609661077750207
ACOT9	ACATE2, CGI-16, MT-ACT48, MTACT48	acyl-CoA thioesterase 9	16.3565950096308	14.2638937105404	10.9315201080792	10.323456476993	15.8775403386838	13.9578516134296	15.8229819082397	11.8384165939005	14.6705119400749	18.4189763052434	12.6415181367041	13.4496301741573	15.040548241573	16.5329092383628	10.0988261741573
ACOX3	-	acyl-CoA oxidase 3, pristanoyl	8.90311090869354	12.8249988122066	1.89571361227133	5.99067428638498	11.7680399687551	10.0394252064109	3.22052146284604	2.69747727100534	5.85495200453294	15.9057268047596	6.15359051060385	4.62596861210944	2.88554099789542	3.11997369305488	3.52126879941719
ACP1	ACP, ACYL CARRIER PROTEIN, T9J14.3, T9J14_3, acyl carrier protein 1	acyl carrier protein 1	11.3663648133971	13.4885448502024	10.886355694516	10.6699489212367	11.3039592620537	9.89997856937799	13.9382556025028	11.5379928940007	10.9142285126978	14.0609800235554	12.1879031678322	13.9066400331248	14.9241050783953	13.2962175690099	11.68494384689
ACP2	T22H22.3, T22H22_3, acyl carrier protein 2	acyl carrier protein 2	3.94878678670911	3.77480072940708	1.55196210584958	2.16560383008357	3.2141993712694	4.49628215081576	2.75683062196578	4.91657769160366	1.89399878670911	5.58562439832869	3.58161892996419	2.73701550258655	4.58635693195384	3.83655324552328	2.33564633465977
ACSF3	-	acyl-CoA synthetase family member 3	1.675564	2.196746	1.092653	0.538287	2.354887	2.663018	1.843393	2.597437	0.00346	3.110859	1.210903	2.515028	5.341887	0.400396	2.410401
ACSL1	ACS1, FACL1, FACL2, LACS, LACS1, LACS2	acyl-CoA synthetase long chain family member 1	18.3879462875414	14.13077797063	21.1663896913785	17.7576869208906	17.4574545461866	21.24049268901	21.9182944860256	18.1540134564188	18.9887797143534	16.9614925819517	14.3358975402653	11.0065813339649	10.5577764464709	10.775396284936	15.6128785824254
ACSL3	ACS3, FACL3, LACS 3, LACS3, PRO2194	acyl-CoA synthetase long chain family member 3	6.58789634337031	10.4531819563303	6.23483350184892	6.56633435780947	9.42272245905969	8.14320122979398	7.67881164835358	5.43523658372953	8.07707047966191	11.0233170079239	8.51546721077655	8.20772754815989	8.10471028561366	7.18524032945941	6.25913530427892
ACSL4	ACS4, FACL4, LACS4, MRX63, MRX68	acyl-CoA synthetase long chain family member 4	91.0451814985337	77.2812753304619	40.4298333944282	50.9794251455279	101.283291047104	77.8321526380132	68.1807179024927	42.4876012270894	50.3818197969208	88.3648050694648	38.519912170088	39.5655178535557	31.0554927740103	39.0787367162757	34.5449887708944
ACSL5	ACS2, ACS5, FACL5	acyl-CoA synthetase long chain family member 5	7.13089075578194	10.5765705911344	6.99685449229075	8.37767651349119	10.5621005118392	7.56043690363436	13.0174903254405	9.91114545429516	6.90294419796256	12.3589250817731	10.5434702954295	7.23789989537445	10.0536526792401	14.4084677863436	14.5542725212004
ACSL6	ACS2, FACL6, LACS 6, LACS2, LACS5	acyl-CoA synthetase long chain family member 6	0.732802412533551	0.210109673474151	0.834486319990664	0.560663980977944	0.278364751429572	2.11899376426654	6.11385479974326	4.02874251371222	0.99713320014004	2.61752561290699	4.39194072517213	6.60928559890302	1.54629667639164	0.573585355934181	15.1268988675458
ACSM2A	A-923A4.1, ACSM2	acyl-CoA synthetase medium chain family member 2A	1.83502914404514	1.45702835016335	2.77197260558361	4.49211669141669	9.46739959310959	0.111836245916246	7.88581268191268	0.240494246510247	7.13798004603505	4.35450941431541	0.0199807543807544	0.0483265197505197	0	0	0.0921238277398277
ACSS2	ACAS2, ACECS, ACS, ACSA, dJ1161H23.1	acyl-CoA synthetase short chain family member 2	1.415194	1.791629	0.26168	1.109329	2.581951	1.123668	3.083082	1.044457	1.906477	4.774092	0.863983	0.415739	1.129793	2.308895	1.266626
ACTA2	ACT-4, actin	actin, alpha 2, smooth muscle, aorta	13.1235284257143	4.71269826628571	7.46823084057143	13.2148570805714	12.6852886868571	13.0439608542857	10.2476028262857	10.3602449297143	10.3773780542857	13.2561665177143	4.30812425085714	6.96105291142857	6.16619554914286	3.78866649828571	3.05455009257143
ACTB	BRWS1, PS1TP5BP1	actin beta	508.333851949741	668.488936308366	208.484881397211	250.022101588846	424.938482187743	471.297097645914	521.032215983463	185.447692797341	252.655265755512	644.36195220655	488.787969688716	378.793745440013	748.521011010376	956.611599832685	446.877887149805
ACTG1	ACT, ACTG, DFNA20, DFNA26, HEL-176	actin gamma 1	278.041672664859	317.740059845021	176.469657650911	195.950782752809	223.116808249128	269.438920776056	244.258404212708	172.589551215033	193.039861879892	357.132632176676	250.926352701666	149.802171247191	334.094698678807	424.656802611778	263.331072283224
ACTL10	C20orf134, dJ63M2.2	actin like 10	1.727532	3.40774	1.049219	0.961703	2.35491	2.89524	2.384422	1.59557	1.845303	4.116635	2.032004	3.605688	4.373762	2.626657	1.845562
ACTL6A	ACTL6, ARPN-BETA, Arp4, BAF53A, INO80K	actin like 6A	13.3933217296049	24.8293354628014	11.8667013206773	11.8605900487429	16.4462364027707	13.3373883365829	19.0559914037968	12.2179769071319	11.1630453432529	22.3839544864033	16.3792487819395	16.6356943673679	24.2516157901488	27.5615171929194	19.3749829045664
ACTN1	BDPLT15	actinin alpha 1	5.43703433555063	10.3607604966741	8.31961083247105	5.9374993771865	9.44310981621089	7.04733281547179	15.8435630613452	9.32839788543976	5.99373560458241	16.1816937440256	3.0398247841833	4.13925878837152	7.6447140995319	6.34289235328899	11.3424958433112
ACTN4	ACTININ-4, FSGS, FSGS1	actinin alpha 4	87.0087798448541	52.1584271553166	68.552934108551	63.1001543442567	80.4767327334016	102.884702474996	74.6490546615463	97.2913693044888	89.5363765762075	105.869448789725	61.3951198800136	49.4416697624168	58.514668390169	59.7420138214712	59.8178611860386
ACTR10	ACTR11, Arp10, Arp11, HARP11	actin related protein 10 homolog	4.30120237005381	6.43329939126306	4.45545656790123	4.85226655270655	5.17771394460272	5.59966058309592	5.15982732763533	6.57184536024058	6.56730396043052	7.34696953118075	9.391721450459	8.71878877967711	10.2266419819563	11.5284167204812	8.67614562013295
ACTR1A	ARP1, Arp1A, CTRN1	ARP1 actin related protein 1 homolog A	9.03907376311532	11.9763435682921	7.74949260226485	6.76842376011093	8.48196355881673	9.05945048024035	16.2527332017564	8.12022404807026	8.763033656575	8.05244002172406	9.54837275803097	13.3419085740698	10.1836208511671	10.7791087374624	7.25856032077652
ACTR1B	ARP1B, CTRN2, PC3	ARP1 actin related protein 1 homolog B	49.5900989378531	57.7510910649717	36.4709286166263	28.5776906226796	40.5763422054076	55.3840354293785	49.655604425343	41.7058676840194	30.1876574192898	47.1312026331719	26.1045443728814	26.7310735690073	36.0010436121872	36.4837145363196	25.4966600738499
ACTR2	ARP2	ARP2 actin related protein 2 homolog	99.5195591825456	111.364211539135	75.9025776341585	72.4314446334083	87.9865537939485	100.214229031758	103.275846634409	77.0246772203051	66.5469597624406	115.575847904976	92.0290702603151	88.2438177234309	108.473751837959	131.112350466867	88.3753537944486
ACTR3	ARP3	ARP3 actin related protein 3 homolog	40.7592779705251	48.4496893187867	39.3654049084275	40.3825276135356	44.7130368785234	38.4783224512806	48.067608785377	39.5413278232938	40.4489365940764	55.4220584524252	48.0696193040492	39.7340294683073	68.3337056546001	66.3192600248963	43.7587316711976
ACTR6	ARP6, CDA12, HSPC281, MSTP136, hARP6, hARPX	ARP6 actin related protein 6 homolog	5.92861475847458	7.24841029449153	8.22416272722458	7.39609569491525	8.10103662182203	8.4682799157839	10.2531324570975	9.54684569491526	9.41118759798729	9.11360638400424	8.26175616525424	11.5539215815678	9.43469407309322	9.80475725847458	9.78327212394068
ACTR8	ARP8, INO80N, hArp8	ARP8 actin related protein 8 homolog	8.83730618694977	9.64327468772657	5.41760807690316	8.41612578638011	6.04447959658208	13.3179303345417	9.94392647048162	6.99973701890212	7.29466524313827	9.26826860693941	10.7765213221129	8.8225242573796	9.10301551605386	8.35925560383221	7.51257705282237
ACVR1	ACTRI, ACVR1A, ACVRLK2, ALK2, FOP, SKR1, TSRI	activin A receptor type 1	5.43226622749119	15.0037404104454	5.76235009195771	7.82335235693688	7.36446150720923	9.1797080092919	8.47707791477091	7.86669635373278	11.723414094521	12.9471488660686	16.1702919993592	11.6320486440244	11.5678480240308	10.3070123825697	10.4176289849407
ACVR1B	ACTRIB, ACVRLK4, ALK4, SKR2	activin A receptor type 1B	2.35672956855245	1.53029619186632	2.45430015582847	1.89380251902557	0.669340467686732	5.22768886108315	0.840762628749748	5.1227683940004	1.04865194362794	0.624655656130461	19.8315440016106	10.1160672526676	9.7116135927119	2.23644800583853	10.2085659512784
ACYP1	CH2, acylphosphatase-1	acylphosphatase 1	12.8902617402439	6.92734589878049	9.76331258536585	8.65354094268293	7.98120730487805	6.55463774146342	9.57038301097561	10.6286586634146	5.44365185121951	14.4363660756098	7.74105710121951	9.72529294878049	12.0537357195122	10.2558182536585	10.0120287743902
ADA	ADA-like	adenosine deaminase	4.14143588928732	2.87472783146571	4.51916507575078	2.11069241147468	5.34626425818019	5.24627495607351	4.51643415463918	4.54443594755715	4.25981511474675	5.09474292290453	30.6056942043926	20.4204800197221	18.7763822756611	24.5221441559839	7.52260206320036
ADAM10	AD10, AD18, CD156c, CDw156, HsT18717, MADM, RAK, kuz	ADAM metallopeptidase domain 10	3.326062	3.411093	4.369146	4.167982	3.268996	3.246967	4.323396	5.220439	5.469941	4.211567	6.415871	5.584698	5.079583	6.584913	5.570871
ADAM17	ADAM18, CD156B, CSVP, NISBD, NISBD1, TACE	ADAM metallopeptidase domain 17	11.9821440759899	13.6237828104829	15.1960322929732	15.2236016472877	16.2992842581827	12.4653478441291	17.1709112238498	16.1327330508125	17.3592335179675	15.64769507187	20.9959027718013	13.5268669613184	15.4251378690776	20.0881159159991	26.643501828336
ADAM19	FKSG34, MADDAM, MLTNB	ADAM metallopeptidase domain 19	10.1194077100719	8.03482028860911	3.31016921127098	3.47976189784173	4.33543521498801	7.5217079176259	12.720080927458	4.71593582278177	3.51379306342926	5.97690727817746	2.73256138285372	2.27779415935252	7.61680391666667	11.0218497634293	12.6086962826139
ADAM8	CD156, CD156a, MS2	ADAM metallopeptidase domain 8	22.1997498429285	26.3866959682816	25.798855118401	21.8487367471214	15.1699852669998	23.446540421247	23.783932309798	41.93146901738	30.2391849967413	27.1608299891375	32.4723102919835	26.962729687595	17.1472646993265	18.8809688133826	36.2766135472518
ADAM9	CORD9, MCMP, MDC9, Mltng	ADAM metallopeptidase domain 9	4.657532	5.841307	7.060742	4.448893	11.6903855686377	2.391217	8.113515	2.153582	3.253189	9.104905	3.442877	3.275402	5.36531	5.434756	1.672791
ADAMTS1	C3-C5, METH1	ADAM metallopeptidase with thrombospondin type 1 motif 1	0.341409	0.287271	0.920863	1.231592	0.25794	0.400586	4.290141	0.52892	0.911734	0.133917	0.262301	0.753774	0.386392	0.220378	0.070115
ADAP1	CENTA1, GCS1L, p42IP4	ArfGAP with dual PH domains 1	4.2876903106283	5.41696533440986	5.84367929374633	4.70382526629477	7.63095260173224	5.98518753611274	9.10153758485026	7.79639579403993	5.28880904976512	10.6992377762772	4.53969267557252	7.40635668188491	4.83314505842631	4.4140426278626	7.38750111832061
ADAR	ADAR1, AGS6, DRADA, DSH, DSRAD, G1P1, IFI-4, IFI4, K88DSRBP, P136	adenosine deaminase, RNA specific	26.0935161606088	29.8581438707519	27.9733072155885	29.0711275812885	47.4140477488519	27.5931178232515	49.9976816194725	39.6630452090277	28.3557104962603	34.9583132562656	31.6786165849626	22.2151887551502	26.0535422464244	28.2198140603595	28.4690465137121
ADAT2	DEADC1, TAD2, dJ20N2, dJ20N2.1	adenosine deaminase, tRNA specific 2	3.62944313776309	9.56153220212211	4.40598106853366	3.71896194468603	4.9821557717864	1.25528886658549	3.04324564741694	3.51080080327013	4.93013921168899	4.00725096190642	3.31581234823448	2.438124478518	4.59218326404592	4.98805183997217	4.04666094712124
ADCK2	AARF	aarF domain containing kinase 2	10.8413942542224	10.5554659431893	10.3090540491336	8.41455781903926	8.22270326562843	9.2042672882211	8.15341912283395	8.25871816889669	8.03490352599254	10.171650758719	11.8482712555385	13.937789820136	14.2677429289318	15.1152753755209	10.1250911458653
ADCY1	AC1, DFNB44	adenylate cyclase 1	3.91301163914326	3.37770523886388	1.76898562013037	3.41475643465777	9.22873074817632	2.10952205486575	2.44537208381189	0.500280890190905	2.32170160173832	4.89818745436908	0.26077671853174	0.0712775790004656	0.0572512428216669	0.0880294255781468	0.0972897571007295
ADCY7	AC7	adenylate cyclase 7	1.48107787780706	2.15734872177122	1.13815475076436	1.07019855181866	1.81070408887717	1.40891064575646	2.17778130933052	1.9480784615709	2.17842191639431	5.34816641085925	4.18107560400633	3.36691236910912	4.79645017891407	5.37120167727992	2.81882527780706
ADD1	BEST:LD29214, CG8290, Dmel\CG8290, LD29214, dADD1, dadd1	ADD domain-containing protein 1	10.1147728231636	5.27748377788574	11.36824441644	10.2433470833657	8.67625290031092	12.8018207135639	11.5424123008162	13.8362132079285	8.44937484084726	13.289957482705	14.5542774265449	7.6661404568597	11.4128922423241	16.1804137699184	13.5755424613292
ADGRE2	CD312, CD97, EMR2, VBU	adhesion G protein-coupled receptor E2	1.01989011092754	2.97744480623082	2.8779557587916	1.87039165801274	3.11641236960113	1.63678263157895	7.4656715352844	3.26677657894737	2.01485039178664	2.56397380103847	1.12587637951381	0.745882275194713	3.01576451711116	0.929238402171348	0.89121158602785
ADGRE5	CD97, TM7LN1	adhesion G protein-coupled receptor E5	211.052747031451	171.193253842533	176.549852480317	182.059670254386	237.131559946085	228.978166465768	308.248898488019	237.471828615319	169.286269434531	199.193069663671	125.839110314078	173.812248758879	151.415892625588	149.63371465276	157.950960035944
ADGRG1	BFPP, BPPR, GPR56, TM7LN4, TM7XN1	adhesion G protein-coupled receptor G1	19.8209774180791	26.8375320868644	8.58384771204096	7.67288258492232	7.02059354643362	23.2784708416314	10.9643834180791	16.4215667464689	16.7931188975989	23.1662727690678	35.054518518185	35.1717363841808	9.65137047687147	7.06267318396893	18.9144494180791
ADGRG5	GPR114, PGR27	adhesion G protein-coupled receptor G5	1.22059523223471	3.20578052867213	0.643070022480472	1.02801186511717	0.475728307868165	3.82700309544675	4.95201734139836	0.346918373213946	1.53509388797866	4.38341814116975	12.4086723368261	8.11337679024576	5.22269662430939	7.04662560963993	5.22789077824347
ADH5	ADH-3, ADHX, FALDH, FDH, GSH-FDH, GSNOR, HEL-S-60p	alcohol dehydrogenase 5 (class III), chi polypeptide	8.09070237719892	13.0818480805142	6.96384745568336	4.86239591474966	9.21130174526387	9.82003667929635	11.9195097899188	7.71695255108254	6.39176485757781	12.1388041241543	11.7145489996617	12.2822217435724	17.4399024638024	18.7810260453315	11.8198279810555
ADI1	APL1, ARD, Fe-ARD, HMFT1638, MTCBP1, Ni-ARD, SIPL, mtnD	acireductone dioxygenase 1	7.914703	11.696703	13.563473	10.849649	8.32282	17.667656	14.357982	11.419164	12.290112	19.955614	6.4069	20.985378	18.345522	19.261227	5.882409
ADIPOR1	ACDCR1, CGI-45, CGI45, PAQR1, TESBP1A	adiponectin receptor 1	28.964069765105	26.394209025525	24.2816595231018	23.5957478420032	26.0716514038772	26.4035755886914	22.45276193021	27.6734880478191	24.832484612601	24.8056482294023	30.3313737344103	31.4514069117932	32.0478810717286	33.4369112229402	25.4941696087237
ADIPOR2	ACDCR2, PAQR2	adiponectin receptor 2	19.6594548925315	20.122838342774	7.61908754044617	16.4807491646945	16.7902688502425	18.4789588647915	16.8794609072745	14.9424630779825	17.2560943949564	16.9107712801164	18.532676329195	14.213493028516	16.1863054133851	17.0893166219205	17.9243569784675
ADK	ATPADK1, F3G5.4, F3G5_4, adenosine kinase	adenosine kinase	10.9939324834969	14.9449380414808	7.78676913291704	8.60370843755575	9.73873934611954	11.9149518956289	15.6793285660125	9.09683534388938	9.04536681445138	16.3033341110616	11.0355227457627	13.2765520798394	18.7639273844781	16.2039457417484	9.44746831445138
ADM2	AM2, dJ579N16.4	adrenomedullin 2	2.703624	6.358323	5.273779	4.830135	9.368797	3.737306	6.981214	8.040771	6.003723	8.454629	5.377564	4.423851	5.583381	5.248214	5.015613
ADNP	ADNP1, HVDAS, MRD28	activity dependent neuroprotector homeobox	11.1689168253537	15.9520459885665	10.1878125040732	2.95577608675146	13.7857905055024	12.9190748122052	9.08007022338145	13.9367802579677	13.3376190911819	13.204277817779	13.01891762341	9.66202930627412	12.7011760004288	14.6910613085608	12.1398252162355
ADNP2	ZNF508	ADNP homeobox 2	0.475376823801592	1.27512259689062	0.459494795854155	10.1339764001481	10.4432162813252	2.44649930908754	9.04330075069406	7.40319865186008	10.6610720729224	0.75125377975199	9.62483705719045	0.563096888765501	0.865613812326485	0.904473874329076	11.3885202402369
ADO	C10orf22	2-aminoethanethiol dioxygenase	54.937378	41.625717	56.417118	47.981174	50.077118	54.31189	53.443287	72.66185	42.367649	47.546822	61.59161	73.001831	40.545364	38.694897	71.357063
ADORA2B	A2B-AR	adenosine A2b receptor	1.862527	4.658539	6.505354	4.191947	5.388856	1.949105	4.022406	0.451977	3.199311	3.500402	1.350732	1.916619	1.367742	1.336121	2.589682
ADPGK	2610017G09Rik, ADP-GK	ADP dependent glucokinase	7.9183165703125	11.2877105379464	9.37620475	8.39171720396205	8.66172512137277	8.63803534458705	8.63246339174107	9.87264939090402	9.16925048172433	9.04071951185826	9.93756492382813	10.2011792587891	10.0060900433873	9.32008586286272	7.55247210686384
ADPRH	ADPRH-1	ADP-ribosylarginine hydrolase	2.49576333172019	5.1963819324681	1.92267002463704	2.32543059018918	3.60067170149582	2.65507351891773	5.55899376814782	2.11775066717994	2.15034384931808	5.4312516491421	2.45917003805543	1.655198	3.56819108644963	3.02099904685438	2.6594648350198
ADPRHL2	ARH3	ADP-ribosylhydrolase like 2	13.4193420432034	10.8020371496312	10.7007787945205	8.68439928029505	12.7329971685985	12.4320967460485	13.8657462391992	10.7037789125395	8.90212127924131	11.9906948356164	8.57570717070601	11.104705938883	13.618226113804	13.1788510748156	9.27753230663857
ADRM1	ARM-1, ARM1, GP110	adhesion regulating molecule 1	80.9049558287582	69.9836882431373	80.7071046915033	73.8731166163399	76.4031259392157	87.8553286901961	92.0576407156863	83.4976567143791	81.540819996732	82.894996620915	78.000833972549	99.9138900679739	94.8805987581699	89.9563805424837	78.0080524424837
ADSL	AMPS, ASASE, ASL	adenylosuccinate lyase	6.82979515711948	11.4605520531171	7.86763835039429	7.88627796161285	8.52903545618212	7.44032975018598	8.52333582919209	7.21850197783068	7.66819998393096	9.61502024892129	8.43428889808064	9.22851089912215	13.3440761968457	11.9066287101622	9.76345818226454
ADSS	ATPURA, adenylosuccinate synthase	adenylosuccinate synthase	56.0684372470517	74.5278513262776	60.0073641838524	70.0664541784094	65.9402101070457	62.6098753504687	64.402062375567	69.2300583005746	70.6874183779861	59.3869382473541	60.9717749247052	57.3888819631086	54.4369618578772	49.562246854551	56.2144963846387
ADTRP	AIG1L, C2H6ORF105, C6orf105, dJ413H6.1	androgen dependent TFPI regulating protein	0.952114037053773	4.4587548355174	1.24965773271577	0.474243919340262	0.786815121554451	1.10541792815183	0.722500051513782	2.22359228852237	0.777189138725712	1.6962023271577	8.82012785811116	9.86885090488025	12.6157765268866	8.70819401536376	5.2164875155897
AEBP2	AEBP2-1	AE binding protein 2	9.56178448533999	6.58559725265128	9.22939152183406	9.00513818870867	10.0472524625702	7.83779259419838	8.4476056646912	12.4154783175296	12.196119966937	11.7444857813475	8.07431362726139	8.54517471147848	11.9600059859638	11.8595724494697	12.8703741905802
AEN	ISG20L1, pp12744	apoptosis enhancing nuclease	14.1836979215686	12.6470148771407	16.6396689391909	18.9643787182924	19.6073116738645	13.1074254375776	15.1073851442045	14.6556408987342	17.1601343241499	14.7706034045669	11.9224237664433	13.4011790809134	16.6772187748821	13.6546814358402	16.1679535733433
AES	AES-1, AES-2, ESP1, GRG, GRG5, Grg-5, TLE5	amino-terminal enhancer of split	61.9380230721743	64.2942981870177	44.5895865265547	34.8947710721743	75.3824029695869	58.7888811629596	73.8441797648661	41.2905262442124	39.1013402197004	79.694124037222	46.3129600590104	52.300472333182	72.3294519809351	68.3077399773037	52.6534874216977
AFAP1	AFAP, AFAP-110, AFAP110	actin filament associated protein 1	17.7448979618994	13.8853391967213	14.0396553815715	14.1039997383833	17.9872061963821	18.1386353764839	17.1221345384963	15.4829932266817	18.4463154574336	19.3880797191634	20.7819439517241	15.1848599496891	20.0148180911249	19.9263252942906	12.3606612
AFDN	AF6, MLL-AF6, MLLT4, l-afadin	afadin, adherens junction formation factor	2.73878581636573	4.81587802573953	2.40950875041619	0.210841294147778	3.37153345614035	3.31483528710462	3.88068485042899	2.23988213087463	7.05969247598924	4.42962416032783	0.0966560660776028	3.32376210283007	0.494567665129978	3.37816750262518	4.85907551261365
AFF1	AF4, MLLT2, PBM1	AF4/FMR2 family member 1	3.615245	4.567997	4.810833	4.040585	5.857969	4.436768	4.131893	5.762523	1.465316	3.450062	5.918721	4.030624	3.487756	3.53322	4.501035
AFF4	AF5Q31, CHOPS, MCEF	AF4/FMR2 family member 4	15.6157330522655	7.46120278676471	17.7188446382154	18.0297080099364	13.2906592012122	12.8307208241256	12.9011741862083	18.782332113275	16.9485761507353	9.89878872217806	24.2509836028418	17.0165663217409	11.716284225159	11.6180939769475	20.5722597642091
AFG3L2	SCA28, SPAX5	AFG3 like matrix AAA peptidase subunit 2	15.879583	29.247299	15.611216	16.864586	19.402996	15.527184	21.443434	16.326681	15.211119	21.2223	23.740629	22.122822	28.087353	27.490015	28.351246
AFTPH	9130023F12RIK	aftiphilin	10.4783425538217	7.00552939037292	8.42303037926474	5.56631791986247	8.031747181169	8.87112457498016	8.86448989896853	9.84207899920656	9.23894760089923	10.5729357101296	10.352798510447	7.71843207617033	5.59767913726527	8.5115404456493	12.5428077855065
AGA	AGU, ASRG, GA	aspartylglucosaminidase	7.67564884195539	7.25716203844328	7.57974827479829	6.70522031561462	4.78399602515425	9.05188550783104	6.54377063834836	6.58958079354533	6.46646213383958	6.027375258187	4.70443953725676	6.11956201186521	8.41370317513052	11.069863750356	5.0870605956336
AGAP3	AGAP-3, CENTG3, CRAG, MRIP-1, cnt-g3	ArfGAP with GTPase domain, ankyrin repeat and PH domain 3	8.434145	5.432146	3.293002	3.289889	4.511126	9.817421	6.297097	5.497846	4.54407	6.875076	4.371301	4.608199	3.540596	6.236575	2.699475
AGFG1	HRB, RAB, RIP	ArfGAP with FG repeats 1	16.7887519801569	23.9751791817259	18.9131705411168	17.4620844287956	23.3650828715275	19.0277783856022	20.5033392323027	20.2196826459622	20.718322823258	18.2967939291186	18.7714333260729	17.6731760640517	13.286910180803	16.7161165274573	15.8084713508999
AGGF1	GPATC7, GPATCH7, HSU84971, HUS84971, VG5Q	angiogenic factor with G-patch and FHA domains 1	8.573543	10.186309	6.332852	5.632452	7.397772	8.43857	9.697726	7.900775	6.441641	10.217537	10.801464	10.315728	12.363981	12.63683	9.237495
AGK	CATC5, CTRCT38, MTDPS10, MULK	acylglycerol kinase	25.8121184150376	36.309347443609	16.9402198817043	15.8939922050125	23.0318689656642	14.1555803177945	28.994720862406	21.0416427884712	10.3643277649123	18.085877818797	18.4668633360902	26.6198639967419	25.0967434676692	22.0733431568922	27.1266828190476
AGL	GDE	amylo-alpha-1, 6-glucosidase, 4-alpha-glucanotransferase	2.065743	2.723356	0.887605	2.038379	2.53289	2.054691	2.564003	1.354515	1.802605	2.043294	3.97901	4.139126	3.692501	3.898144	4.809724
AGMAT	AUH	agmatinase	5.748711	9.963524	3.980954	3.887374	4.103469	5.283304	7.125134	3.869325	3.516005	5.263186	3.47346	2.864225	5.685658	3.155648	4.320082
AGO2	AG02, AGO 2, Ago-2, Ago2, Ago2a, CG13452, CG7439, Dm Ago2, DmAgo2, Dmel\CG7439, ago, ago-2, ago2, argonaute2, dAGO2, dAgo2, eIF2C2	Argonaute 2	20.206154440761	24.6211164974571	29.6021396636372	34.8322946706536	20.6580595124788	23.1309020609814	20.2840299818233	28.8999265400264	30.3799579932191	17.1747044618572	33.8486013386702	26.1053041317574	22.1883361816726	18.9773632537672	36.6598222794782
AGPAT1	1-AGPAT1, G15, LPAAT-alpha, LPAATA	1-acylglycerol-3-phosphate O-acyltransferase 1	7.01834310366826	7.28797442145135	5.91905641547049	5.69021065629984	5.0475469222488	7.99059022527911	7.47770460964912	6.16674623325359	5.15151021411483	8.78255329545454	11.9797092065391	7.16505620334928	7.98969368141946	8.39342228229665	8.30486968859649
AGPAT2	1-AGPAT2, BSCL, BSCL1, LPAAB, LPAAT-beta	1-acylglycerol-3-phosphate O-acyltransferase 2	3.15154618320106	4.98768896825397	4.747444	1.019899	1.86657331216931	5.39723456746032	7.7773663234127	3.826425	3.41941778240741	4.18924253902116	1.219186	2.69671082671958	3.36552198346561	8.67049448544974	5.53598388624339
AGPAT3	LPAAT-GAMMA1, LPAAT3	1-acylglycerol-3-phosphate O-acyltransferase 3	5.76435144354383	16.398500865033	7.14621805711593	7.29866310367578	6.09388311536286	7.92165468067861	0.989229464844486	5.42071569707823	6.07279429670123	7.83745002167766	4.73519126842601	6.64345219528747	7.11670377153629	5.52901977945335	8.7699216525919
AGPAT5	1AGPAT5, LPAATE	1-acylglycerol-3-phosphate O-acyltransferase 5	7.6113081265012	14.1829749279424	6.09553865252202	8.28068771016813	10.3217621222311	9.6293131331732	8.28393212329864	4.60201892180411	9.26720066319722	5.672464877502	7.5881332570056	6.88667537977048	11.7717596215639	10.5025593442754	15.9810419460902
AGPS	ADAP-S, ADAS, ADHAPS, ADPS, ALDHPSY, RCDP3	alkylglycerone phosphate synthase	6.357347	7.501136	4.763175	5.413314	5.40005	7.063661	5.090066	5.328735	5.508163	6.325657	5.979807	5.321368	8.378164	10.090815	6.572224
AGRN	AGRIN, CMS8, CMSPPD	agrin	6.261136	4.071497	3.790987	3.585891	7.213942	5.222543	6.439311	4.16888	3.314921	5.728982	3.78652	3.998158	4.258723	4.855175	5.96531
AGTPBP1	CCP1, NNA1	ATP/GTP binding protein 1	3.02902746573276	3.29396575883621	1.86657244525862	2.61720549137931	3.37495648426724	3.28321738857759	4.06345850150862	3.82471527133621	3.18311856810345	4.52494892844828	5.45475914418103	4.0497642987069	7.66539183232759	8.32103507327586	3.51413386142241
AHCTF1	ELYS, MST108, MSTP108, TMBS62	AT-hook containing transcription factor 1	10.3428007041832	8.82204910013908	6.96949352294854	9.49162194768375	8.40107451150102	9.00085201155451	8.48245332459613	8.6453948550337	10.5948624307264	9.86693446999037	12.5167835077565	8.56850898972933	9.04980109158019	10.483159379694	10.6651655897079
AHCY	SAHH, adoHcyase	adenosylhomocysteinase	14.878659855534	29.3576683957282	21.3560561953398	15.3162748034951	19.6468769561165	14.4520788831068	21.6681788924272	16.5304512943689	16.2833390520388	25.4859946163107	19.2715806667961	16.6714255685437	33.5427315234951	40.90271652	19.5647858629126
AHCYL1	DCAL, IRBIT, PPP1R78, PRO0233, XPVKONA	adenosylhomocysteinase like 1	55.0728532923123	32.4907672893325	34.8882321205304	39.7726460865614	44.6506022808403	44.0127636336412	29.9848149648391	30.2019892336114	22.016799091329	42.1125425320322	22.6430941769964	13.4955672808403	23.2322292008343	15.5931976528605	15.0882811655244
AHCYL2	ADOHCYASE3, IRBIT2	adenosylhomocysteinase like 2	4.61595477294304	4.11224338370253	4.4066976744462	3.99328572151899	4.83822155419304	4.64531768117089	6.34624688765823	4.88695656962025	5.53801895767405	8.99623501859177	4.42378707041139	4.32861832278481	8.91347445490506	15.1171246230222	3.65155090348101
AHI1	AHI-1, JBTS3, ORF1, dJ71N10.1	Abelson helper integration site 1	39.2606705298862	11.8025218626674	27.0710964264727	24.3832039588794	28.4693337235345	21.5140734965433	18.0932785738154	27.0421843389025	21.9210461309952	19.9134099255365	13.0042694071727	10.3338344448365	7.29886500669739	6.40582465958519	9.33477525392482
AHNAK	AHNAKRS, PM227	AHNAK nucleoprotein	56.2465386425205	17.2055008890124	66.8569367716706	68.4605190594122	48.0192995565263	63.5819901926926	48.6603043342865	90.1830520058777	57.7235091269791	71.0833884628012	34.0123695539846	21.6841201174477	16.2490305067514	21.8152959224782	41.144456227588
AHR	bHLHe76	aryl hydrocarbon receptor	16.9063474985369	9.01353432804559	14.4355593143385	16.0707418367473	10.7648519864469	18.5621023434468	10.9460706302172	11.8589939048206	12.7628666477745	20.6145808572309	15.8718834418605	11.4675370731557	12.9863734434006	18.4786022849222	13.1135328292007
AHSA1	AHA1, C14orf3, hAha1, p38	activator of HSP90 ATPase activity 1	44.0722058735588	46.3154313981553	58.1889358416603	48.8436371137587	45.4907067805534	52.5782741264412	40.2963440572636	49.7518180968486	48.9354027471176	41.3232484419677	49.8269932298232	52.4447251352805	58.550642141814	52.3429819231361	41.3082549584935
AHSA2	-	activator of HSP90 ATPase homolog 2, pseudogene	6.55920656804576	6.33059401702807	5.47616961979513	3.67253283903153	4.9758701615006	5.0736757058667	7.54542149780498	7.35846325435679	5.66487801662897	2.53898901144073	3.06266054516429	2.787394778236	2.81237940494878	5.42288000226154	5.73060648649727
AIDA	C1orf80	axin interactor, dorsalization associated	8.03781420987654	11.228918505679	10.8388188681481	11.0007985896296	13.2037608666667	9.32026154518519	14.4296243125926	13.2190037219753	10.5140552839506	15.6252540523457	10.2796369595062	12.2878272558025	13.4697540562963	15.8753144355556	10.6706930869136
AIF1	AtBS1(activation-tagged BRI1 suppressor 1)-interacting factor 1, F10A16.9, F10A16_9	AtBS1(activation-tagged BRI1 suppressor 1)-interacting factor 1	7.069096	0.196464	6.929033	2.167711	0	1.699683	0.015704	1.082221	0.832073	0	1.069162	0.404176	0.738259	0.645562	0.890537
AIFM1	AIF, CMT2D, CMTX4, COWCK, COXPD6, DFNX5, NADMR, NAMSD, PDCD8	apoptosis inducing factor mitochondria associated 1	7.00219021773935	11.7529834966378	6.79764692122959	5.77398073326929	8.68929951168748	7.31146980467499	11.0719187399936	6.62534399615754	5.0265759349984	12.5359167066923	7.40492671789946	9.32762322926673	14.6193537944284	16.4441512103746	8.84834844380403
AIFM2	AMID, PRG3	apoptosis inducing factor, mitochondria associated 2	4.482339	8.570484	3.436698	4.131832	4.00321	5.171458	8.183792	5.385888	5.042294	6.433475	5.19088	6.952193	7.401265	7.684565	9.078445
AIMP1	EMAP2, EMAPII, HLD3, SCYE1, p43	aminoacyl tRNA synthetase complex interacting multifunctional protein 1	16.0627438558586	17.1565483691939	15.243680889122	12.4661202879832	19.890417841774	16.6742627404855	13.9448552535211	13.7925836448906	12.7612789334732	13.8580029475577	14.918438326341	17.8560542688043	16.918558029068	21.0658847171112	16.4153920569374
AIMP2	CG12304, Dmel\CG12304, p38	aaRS-interacting multifunctional protein 2	15.0751764009009	24.2905571497748	8.50826386148649	8.19717939301802	14.8960580720721	14.5568099217342	15.4063422027027	8.71712498817567	8.04416681362613	12.85646775	10.8695736796171	12.6570117195946	17.9645266599099	20.4619732195946	17.8828815371622
AIP	ARA9, FKBP16, FKBP37, PITA1, SMTPHN, XAP-2, XAP2	aryl hydrocarbon receptor interacting protein	59.4844473012465	45.7472739598338	51.4046319016621	49.1928612506925	41.6199857368421	60.816249265928	55.9391290055402	54.5104440623269	44.7273139736842	44.9082060810249	53.7132538857341	71.5849047444598	58.6432530934903	58.5928568808864	47.1023113795014
AK1	ST6GALNAC6	adenylate kinase 1	6.0821380115142	2.01115516719243	4.42563675536278	2.8614048818612	3.5397032626183	5.96713324495268	6.86683654447949	5.11936332886435	3.91764887066246	4.42308539826498	2.12821609195584	1.12421088170347	2.09187334526814	1.9642556011041	1.72433045504732
AK2	ADK2	adenylate kinase 2	26.8429786501277	32.2926391087194	20.5027811521343	13.3082258453119	29.5459273004378	25.0194530574608	21.1870927539219	19.905580966618	14.3080403659248	17.0420867019336	18.4554007254652	20.4826231483035	30.8456958845312	30.6336624268515	24.5097528033564
AK3	F1C9.20, F1C9_20, aspartate kinase 3	aspartate kinase 3	3.29503882655544	4.69363427076816	4.51911773201251	2.30912399026764	5.06971057386166	6.95572991484185	3.38801270907195	3.19476392665971	5.01180479075426	8.95645442787626	3.01914550052138	3.80109527667709	5.45398286478971	3.79043413625304	3.244570393813
AK4	AK 4, AK3, AK3L1, AK3L2	adenylate kinase 4	1.51658101444252	1.15355920335066	0.421432883882149	0.207747659156557	1.29755059849798	2.46145757871173	3.87966596244945	4.04795788142692	2.22051623859041	2.94026785788561	0.859055358752166	0.654563783939919	1.97901805083767	1.53151279722704	1.12752731253611
AK6	AD-004, CGI-137, CINAP, CIP, hCINAP	adenylate kinase 6	28.3127016817625	52.3146005244798	35.8422140654835	35.0401758840269	40.3886558041616	29.2143901370869	32.1514001952264	28.1530545697674	40.9242642897797	51.2062493840269	33.7203399449204	33.7727450970012	40.6434617386781	39.350058753366	43.5412471814565
AKAP1	AKAP, AKAP121, AKAP149, AKAP84, D-AKAP1, PPP1R43, PRKA1, SAKAP84, TDRD17	A-kinase anchoring protein 1	5.40780239555556	11.9127395321637	2.41897727251462	2.00755517192982	5.3077377005848	5.92342126081871	3.18516269263158	4.51831132631579	4.62844030362573	3.35544585730994	2.45540544795322	5.48901300818713	3.29798868210526	9.72238717660819	4.84035308187134
AKAP10	AKAP-10, D-AKAP-2, D-AKAP2, PRKA10	A-kinase anchoring protein 10	6.32157865766208	8.36506798207269	6.11761159430255	6.65328320997053	6.37622216576621	5.08148481679764	6.90409307858546	7.01063406262279	6.84383044670923	6.75682615913556	8.41487752897839	7.46671852922397	7.95474985977407	7.88834677946955	10.0626247969057
AKAP11	AKAP-11, AKAP220, PPP1R44, PRKA11	A-kinase anchoring protein 11	9.01601084115139	10.4177746315177	2.57935043768172	3.40226855727854	5.75899388660593	9.44159930994379	4.90925804652064	3.29508815700717	3.25422793874782	7.61653557394844	13.8592096909285	3.52480369247916	11.1340748742004	14.8722380133747	6.76898074200427
AKAP12	AKAP250, SSeCKS	A-kinase anchoring protein 12	1.714038	2.339922	7.997434	8.57017	7.155088	0.181808	2.151514	1.089148	1.785454	1.596205	1.050519	0.369579	1.428484	1.038467	1.231633
AKAP13	AKAP13-1, ARHGEF2, WU:FI15D04, wu:fi15d04 isoform A, wu:fi15d04 isoform B, wu:fi15d04 isoform C	A-kinase anchoring protein 13	18.7379189212888	6.67018755601472	19.538810034416	24.6680775182411	20.0526073715374	15.8752554036288	20.0940468562665	19.6462262771357	22.7397342135985	17.0655362747466	21.8219702628011	12.3154147133725	14.3939702269	16.5276558131982	26.6558380809066
AKAP17A	721P, AKAP-17A, CCDC133, CXYorf3, DXYS155E, PRKA17A, SFRS17A, XE7, XE7Y	A-kinase anchoring protein 17A	73.3693658860045	56.5767428744921	76.3924400571106	74.4093338878104	74.8891276058691	69.0527227370203	91.6199177697517	95.4408589325056	81.4841302474041	79.6211013557562	59.9198489893905	60.3337472943567	40.8351504794582	38.5127629311512	64.6056362239278
AKAP2	AKAP-2, AKAPKL, MISP2, PRKA2	A-kinase anchoring protein 2	5.68105523070201	1.08068260967084	0.743837440576755	3.26967951587533	0.821114983250801	4.36933241639965	1.50307046475386	3.58628612671133	4.76954649898048	2.25963855884066	1.60730924424701	2.16221434619866	4.20173130978736	3.04505210967084	4.1905254697058
AKAP8	AKAP 95, AKAP-8, AKAP-95, AKAP95	A-kinase anchoring protein 8	6.96767766735324	7.48624491400618	7.29601429673017	5.79147471614315	4.79823650566426	7.40482818640577	6.35116463105046	6.32753782312049	6.59934385762101	3.82461905084964	6.33247761380021	6.80250684539135	5.43344471343975	3.74563973596807	6.60344428218332
AKAP8L	HA95, HAP95, NAKAP, NAKAP95	A-kinase anchoring protein 8 like	14.8791081260216	12.3281002259425	10.6399467384656	10.2990099042974	13.5109513263907	14.3702128497232	14.936224224888	12.7540711724229	13.1643241107303	12.1900383672555	8.36670441022937	11.2427899048247	8.29555458660691	8.77926302425521	8.29794013762193
AKIP1	C11orf17, C14H11orf17	A-kinase interacting protein 1	4.02694522439759	1.17866825753012	4.51497992394578	1.36303518448795	0.937260892319277	2.87591634939759	4.12551242620482	1.11068115060241	0.527704332831325	1.7184744563253	1.37076361671687	1.10302689909639	0.711082770331325	4.41839711671687	4.88645853915663
AKIRIN1	C1orf108, STRF2	akirin 1	14.1001573273187	35.5304606084446	36.9357150274269	48.0391090404186	22.6708671959581	28.3660043063876	18.9426198538434	42.3012157766149	48.7792771169253	41.5919673006135	48.6684789736557	45.1299829675207	50.3226015889571	47.9878275175027	51.574828389751
AKIRIN2	C6orf166, FBI1, dJ486L4.2	akirin 2	35.8264258569285	33.7840941130565	37.1719362131066	38.8607532651326	41.750948086043	36.5230280315158	41.8136865007504	41.0820693396698	40.4625817313657	45.9735062206103	39.8248183361681	44.8164073556778	51.8260045802901	51.8283443926963	41.7238592941471
AKNA	-	AT-hook transcription factor	6.99807493545817	4.69918101009296	5.08700621699867	3.4944553875166	4.65068715458167	5.67533750730412	9.50157964674635	9.61694219070385	4.96916649774236	8.51720269588313	10.8163086727756	7.71685180796813	7.90025842284196	8.90394558565737	11.4057907219123
AKR1A1	ALDR1, ALR, ARM, DD3, HEL-S-6	aldo-keto reductase family 1 member A1	66.3037689082404	26.8834897855344	32.3322689035624	32.0230454415257	32.6726672777978	55.1412353774739	27.1637661813602	27.0540748852105	27.9033562878733	30.3935568402303	27.7590466793811	22.517726581864	40.0033257373156	35.4566577110471	40.49639643181
AKR1B1	ADR, ALDR1, ALR2, AR	aldo-keto reductase family 1 member B	20.3304210197726	15.6281386510133	17.0233382916461	12.3307976401384	14.4561514770143	19.4571184374691	21.2097403030153	11.9900370103806	13.0509509960455	20.2214222906574	18.1034487459219	22.6758880138408	28.526224311913	25.4861601690559	17.509749705388
AKR7A2	AFAR, AFAR1, AFB1-AR1, AKR7	aldo-keto reductase family 7 member A2	7.38308219676946	15.9366433671072	6.51890475036711	4.272404	10.5841460007342	8.79365025770925	15.2967260910426	9.872231	4.936207	16.958972113069	8.80508973715125	6.20131686490455	9.30566209985316	12.3334876549192	10.2280234273128
AKT1	AKT, CWS6, PKB, PKB-ALPHA, PRKBA, RAC, RAC-ALPHA	AKT serine/threonine kinase 1	7.68700287430576	10.9577107328267	4.43425702776966	6.29577436889798	5.14480551856182	8.97621506898568	8.10360923881906	6.3690558897983	4.49825103069278	10.6042887629348	9.56741842619117	4.42280765039462	11.6815950520316	10.0126410619702	3.46877353902368
AKT2	HIHGHH, PKBB, PKBBETA, PRKBB, RAC-BETA	AKT serine/threonine kinase 2	10.8115297112426	11.8877182843618	9.69850672223162	8.12176946475063	11.6818844588335	11.7873921352494	12.79545546306	9.67935245832629	10.3539215459003	11.7142066128487	8.66700251732883	8.97041318613694	10.057064627388	10.2298843193576	7.94552336551141
AKT3	MPPH, MPPH2, PKB-GAMMA, PKBG, PRKBG, RAC-PK-gamma, RAC-gamma, STK-2	AKT serine/threonine kinase 3	4.51506708364916	4.53317884880888	11.6858566113969	12.268573819843	6.78361975324851	6.25285345046021	6.70375022590688	14.0785207723335	10.2446751536275	5.58320016689226	11.2960721150514	11.6804815901462	8.31745775527883	8.20345604439632	12.465329322144
AKTIP	AKTIP-1	AKT interacting protein	3.89979031051345	3.44554655827221	1.83033334881826	2.21581241238794	0.984310511817441	3.38450791198044	2.46548359250204	2.80581334881826	2.59314987612062	2.43922404808476	4.81547454197229	8.42661048655257	10.1979234246129	5.98484979462103	4.28200004400978
ALAD	ALADH, PBGS	aminolevulinate dehydratase	3.90730575202156	3.27081709583708	1.9223946163522	1.75125367744834	1.90661284216831	3.98136988140162	2.40044032524708	2.06603318119197	1.63086878406709	3.37233263042827	3.39094162713387	3.2289351967655	3.79538803234501	3.53790952680443	2.72592059389039
ALAS1	ALAS, ALAS-H, ALAS3, ALASH, MIG4	5'-aminolevulinate synthase 1	26.8958275263373	21.690509243773	16.0529499746835	17.3845489085341	20.4012883879134	32.9043455871784	38.6122868815843	22.9183420028583	25.7653204544712	35.5006810146999	19.6380015398122	18.8956818995508	25.4352020861576	29.231806243773	21.043143558187
ALCAM	BEN, DM-GRASP, JC7, SC1	activated leukocyte cell adhesion molecule	8.85717484809546	5.36753819244302	9.50859872372648	9.43534417362705	7.10312735276121	9.56234323955943	7.7726797714548	10.3183280579777	6.91559792871348	6.36327153113049	8.62537439712406	6.04272732583754	10.9512596346948	14.2187079845495	5.53160160425271
ALDH16A1	-	aldehyde dehydrogenase 16 family member A1	196.976279638033	217.084405008361	277.300294741639	267.275211249672	168.871289236393	208.500902542951	239.936181429508	213.712285307869	231.57875002541	196.549634819836	161.281839882459	217.59890112	207.630078690328	192.722309786557	148.12596210082
ALDH18A1	ADCL3, ARCL3A, GSAS, P5CS, PYCS, SPG9, SPG9A, SPG9B	aldehyde dehydrogenase 18 family member A1	27.5023690291929	30.566159222095	24.0515110226102	22.6742302713223	22.9956957610189	27.8029520752719	22.0726636989124	21.4590377821981	20.2987670022896	20.0535690217516	24.752456544648	17.9857897172295	24.5992774782484	25.7425954559244	22.4985024419004
ALDH9A1	ALDH4, ALDH7, ALDH9, E3, TMABADH	aldehyde dehydrogenase 9 family member A1	11.190663	14.388791	14.013749	12.028695	13.534526	10.743989	15.80056	14.321524	11.978865	13.428669	15.106835	15.206813	16.77895	17.019632	15.584615
ALDOA	ALDA, GSD12, HEL-S-87p	aldolase, fructose-bisphosphate A	36.8357999178762	58.9172604150115	49.6478012393048	43.0917701480138	60.560501894958	41.37737310466	67.9948646487777	36.6481289327731	42.6626033974408	67.1345221747517	46.4784468475936	43.6570927836135	69.7379573231474	68.32738013178	41.1045639281895
ALDOC	QccE-21970	aldolase, fructose-bisphosphate C	2.42396451226693	7.77110682237488	2.00570612168793	1.41870451324828	6.52823293277723	3.62341558292444	9.3399084013739	1.68034212855741	5.99181561040236	12.8717892944063	2.61688625858685	3.36897059764475	5.33035706673209	3.94093647350343	2.03067101570167
ALG1	CDG1K, HMAT1, HMT-1, HMT1, MT-1, Mat-1, hMat-1	ALG1, chitobiosyldiphosphodolichol beta-mannosyltransferase	4.81662427559727	6.97660430588737	3.24790987585324	3.43629057721843	4.54599266083618	5.76405194837884	5.68128878156997	4.84258461945393	4.48958231228669	8.12759548976109	5.12721917150171	5.31408731228669	7.46998829650171	7.55456848336177	5.67217356953925
ALG13	CDG1S, CXorf45, EIEE36, GLT28D1, MDS031, TDRD13, YGL047W	ALG13, UDP-N-acetylglucosaminyltransferase subunit	5.52005610060362	10.5308844936284	6.40645750905433	8.03812514486921	6.96803292488263	6.83787079812206	6.24319262508384	6.26109636619718	7.81248003487592	7.54950716230718	8.15494090878605	8.41645254393025	8.24936916901408	9.7949775399061	9.69295841448692
ALG2	CDG1I, CDGIi, CMS14, CMSTA3, NET38, hALPG2	ALG2, alpha-1,3/1,6-mannosyltransferase	47.3815124409396	33.5865091872483	52.9064545181208	49.2136708060403	48.040637085906	46.1779043791946	25.4033669919463	56.3760420355705	44.8015505469799	29.2750699778524	46.2132448892617	47.323242385906	37.139751342953	17.6669126335571	39.0977730302013
ALG3	Arabidopsis thaliana asparagine-linked glycosylation 3, AtALG3, F17A22.15, asparagine-linked glycosylation 3	asparagine-linked glycosylation 3	5.84737171630393	7.08301400229095	5.33621243871707	4.80794354333715	5.63691058877434	5.80395669186712	6.19607895265368	6.74974673921344	5.0653028403971	5.67557329095074	6.06158866093929	5.23298004009164	6.27092487514318	6.24539517487591	7.12446648033601
ALG5	bA421P11.2	ALG5, dolichyl-phosphate beta-glucosyltransferase	30.731344	26.445812	26.221983	25.033451	24.372093	26.383598	23.065992	24.556393	24.560957	24.810501	21.079512	27.469368	27.699371	24.429686	24.666452
ALG8	CDG1H, PCLD3	ALG8, alpha-1,3-glucosyltransferase	4.433732	7.11297037984496	8.359693	3.569745	8.2102283870006	2.05723757662493	6.7420531425164	6.696195	2.194895	7.81334179427549	5.13496428085868	5.1819160614192	9.152245	4.25925280023852	5.45655782766846
ALKBH5	ABH5, OFOXD, OFOXD1	alkB homolog 5, RNA demethylase	31.1411135410734	20.5105937619569	37.0694811586345	28.2903648285871	38.6498336493246	32.2953691022271	33.9255991087988	35.1918240536692	31.4205379518072	35.7395057814896	23.541491041621	18.8195600512961	20.8771291825484	20.9198719956188	14.3410155485579
ALOX5AP	FLAP	arachidonate 5-lipoxygenase activating protein	60.2374992807571	26.5303475646688	43.8075901829653	30.1400691735016	29.9322924479495	46.4838109589905	34.5384078485804	48.6904302271293	25.4527700252366	19.5166503091483	34.9883811798107	27.4603110788644	41.0329602649842	24.831986214511	39.0795755709779
ALS2	ALS2CR6, ALSJ, IAHSP, PLSJ	ALS2, alsin Rho guanine nucleotide exchange factor	2.418655	4.433137	1.222877	2.606633	2.385313	1.403156	1.978426	1.35009	2.359117	2.387913	4.176981	3.633606	3.928015	4.56058	3.069784
ALYREF	ALY, ALY/REF, BEF, REF, THOC4	Aly/REF export factor	77.289818	115.338646	91.467033	87.694061	116.604286	82.609505	108.466896	75.565521	79.183395	115.011848	91.465538	101.595268	132.10936	137.509781	86.964188
AMBRA1	DCAF3, WDR94	autophagy and beclin 1 regulator 1	5.99711696950638	5.47389014846579	6.8623137941681	6.65180470802363	5.06213910081952	6.02478596760053	5.88195175128645	6.29622279531161	6.44734358147513	6.25357681665714	5.92156854945683	4.95922086220698	6.2123555153421	5.60528489784639	7.24412751858205
AMD1	ADOMETDC, AMD, SAMDC	adenosylmethionine decarboxylase 1	32.9553823256224	23.7277065943933	30.5743878655166	30.9055778292492	22.231957597922	27.2467992962164	15.8170818278769	20.7733519666732	24.5591034336405	23.0199254697118	26.0547514046265	18.7591126926093	25.4490400362674	26.3265603169967	19.6838078474809
AMFR	GP78, RNF45	autocrine motility factor receptor	22.454035851289	16.5938588200814	19.7172398602442	15.2134423272727	17.7197792960651	16.534856353867	13.1271898928087	15.1335441573948	18.0737465552239	19.3419438371777	19.1534988390773	19.3419801354138	17.8662587788331	17.3682101592944	16.2592645869742
AMIGO2	ALI1, AMIGO-2, DEGA	adhesion molecule with Ig like domain 2	8.00292659480747	5.25538285808051	7.87691251159568	6.94820209787048	11.5960398093641	6.76360326480455	6.25453370201283	6.93185172724621	6.37005208095099	5.73265111602976	4.50463586406068	4.81108581738623	2.95076680827013	2.76255848585181	4.776251790986
AMIGO3	ALI3, AMIGO-3	adhesion molecule with Ig like domain 3	13.7369893083832	9.37493767919162	18.7269788125749	18.7120129684132	17.1218424362275	15.0727886399701	15.4987747353293	20.2828490865269	17.6315400270958	13.669999011976	11.2393794137725	12.5184522464072	11.2447238209581	10.7910992862275	11.0050223350299
AMMECR1	AMMERC1, MFHIEN	Alport syndrome, mental retardation, midface hypoplasia and elliptocytosis chromosomal region gene 1	1.954991	3.674304	2.165951	2.380748	2.36436	2.914129	3.371993	3.28629	3.531123	4.084173	5.288151	4.271955	6.526575	6.002871	4.798241
AMMECR1L	-	AMMECR1 like	2.559170108914	7.13025450423729	12.8570956605461	10.602260579096	11.3046520287194	10.205044319366	3.86191320966729	11.5015310331136	9.01415967765223	11.3905149993723	12.5468973253296	8.2276284180791	9.90237257156309	2.1868261603892	8.50283561581921
AMPD3	-	adenosine monophosphate deaminase 3	0.512112	0.047043	1.160347	0.192942	1.794863	0.017358	0.396085	0.657114	0.555247	4.125824	1.641977	1.259222	2.994099	3.991829	4.131923
AMZ2	-	archaelysin family metallopeptidase 2	6.57070972377327	9.95808438959391	7.93410416582064	6.89012028299492	4.68542899111675	7.91264339128596	9.28527509602369	8.58777436928934	9.06548820389171	13.7018959932318	2.42653810659899	7.47040975126903	3.73431584771574	7.96024629695432	9.43659583291032
ANAPC1	APC1, MCPR, TSG24	anaphase promoting complex subunit 1	5.33477541940336	8.04470166282276	5.42517033053397	1.66762803835548	6.06432917447982	5.55538979882176	6.69295762045625	5.85219589984959	5.01006233178741	5.58491711569316	5.77456671433943	5.26758804499875	7.44862044710454	7.15818007031838	6.84303067360241
ANAPC11	APC11, Apc11p, HSPC214	anaphase promoting complex subunit 11	9.77752434027778	7.18572631365741	8.27462332175926	6.08338019328704	11.8262791712963	17.1683080497685	8.90312809375	9.49989369791667	9.96851598263889	10.1857560775463	12.8538813344907	15.304814693287	18.3911072476852	12.880414224537	11.5618753541667
ANAPC13	APC13, SWM1	anaphase promoting complex subunit 13	6.37792077173913	6.27769154347826	4.48335615217391	5.11851486956522	7.43415438043478	6.63440691304348	3.49289441304348	5.95471016304348	4.36922788043478	6.34578393478261	7.80012715217391	8.47954902173913	9.16256608695652	6.48370075	3.8449934673913
ANAPC15	APC15, C11orf51, HSPC020	anaphase promoting complex subunit 15	3.74207312460815	5.24592996394984	3.30100953605016	2.505667580721	9.36691613793103	5.76709611206897	3.40073615047022	5.07966704231975	5.1851399968652	4.23719188636364	2.82085244984326	3.29760169278997	5.27239935579937	8.24963978761756	2.98410593808777
ANAPC16	APC16, C10orf104, CENP-27, MSAG, bA570G20.3	anaphase promoting complex subunit 16	11.2345577731988	16.3766684978974	9.47027305831231	7.23423643818335	9.65770500560695	9.39712908971124	13.2150509949537	9.70655989767311	6.96457046818054	10.8104649711242	12.3289856375105	18.1531682876367	17.5150635449958	16.7330740751332	10.969179569386
ANAPC2	Taperin	anaphase promoting complex subunit 2	1.899562	1.846117	1.598479	0.143501	2.431862	2.562165	1.624444	1.76057	0.365498	0.586675	3.055197	4.235711	1.65312	2.145673	0.544214
ANAPC4	APC4	anaphase promoting complex subunit 4	2.386373	4.459047	2.71508	0	2.349119	3.13602	0.281942	2.961449	2.081575	4.695631	3.94519	4.412789	5.963706	8.318254	6.417994
ANAPC5	APC5	anaphase promoting complex subunit 5	12.8871955938114	17.120500947446	12.3523664977898	9.41961988629666	13.4111214587426	11.0904597522102	13.4876912404224	14.2653629540766	9.8924073305501	16.5202814246071	10.7149818958743	12.169587742387	13.5911737676817	15.8131858688605	14.3987056331041
ANAPC7	APC7	anaphase promoting complex subunit 7	28.524725605286	36.5681571517997	21.6559838165536	21.7541404427056	31.0598030505999	27.3608049038428	33.4684128610676	21.2980535698139	22.1553329123631	34.193161816032	25.7071708737611	29.9175764079291	36.8799938923665	37.3727892312641	24.9620364550513
ANGEL2	Ccr4d, KIAA0759L	angel homolog 2	2.52436255555556	3.2528408177458	1.22148322861711	1.55306146682654	2.12008718705036	2.85006357793765	3.11151406394884	2.3623458057554	1.27251748121503	2.45486774660272	4.73108900639488	3.20128404076739	4.7418147186251	5.75966333173461	6.67739198960831
ANGPTL4	ARP4, FIAF, HARP, HFARP, NL2, PGAR, TGQTL, UNQ171, pp1158	angiopoietin like 4	16.9128117908462	6.46581350558808	31.0869263959553	16.2040225460351	5.62720019957424	20.7502185135711	13.6026492543906	16.6365842458755	20.9445886013837	5.94923756306546	6.25627334592869	4.26604488344864	2.83667588398084	1.42582582863225	10.3664239547632
ANK3	ANKYRIN-G, MRT37	ankyrin 3	6.36239132074092	2.73638312100902	10.2684331004143	7.16669116402632	4.33766731172313	8.26259020753108	6.77619981976602	15.7271076927858	6.49290285023154	6.4889945924933	14.2471978146478	11.2735009978065	1.9876585591031	4.54106953485255	17.6839862594443
ANKH	ANK, CCAL2, CMDJ, CPPDD, HANK, MANK, SLC62A1	ANKH inorganic pyrophosphate transport regulator	14.722407060075	40.0444439261487	10.2020421307001	18.5898563533874	8.32178125015258	19.4536654891447	13.0002276881158	13.832818148836	29.6802173710001	24.6740641783067	32.7025031808353	26.0721017275264	22.7194217767024	22.7180738309356	17.9966726503618
ANKHD1	MASK, MASK1, PP2500, VBARP	ankyrin repeat and KH domain containing 1	5.59826090650407	5.84026003897657	7.55359614167862	7.97808630954089	7.16736050765184	7.74277782293161	8.87056307795313	11.3468339862506	8.27020743854615	7.83056692419895	7.05814418483979	6.85417971855572	6.75681304088953	8.27217396939263	7.63334665136298
ANKIB1	-	ankyrin repeat and IBR domain containing 1	7.28516	5.574295	7.291017	6.807094	7.62222	7.316822	11.099635	11.351203	8.970278	7.949454	7.022564	6.780352	7.473858	8.654305	6.064392
ANKLE2	KIAA0692, LEMD7, Lem4, MCPH16	ankyrin repeat and LEM domain containing 2	14.9153167894553	11.6252376509758	15.3620716411885	15.0797406674046	15.4199487405768	12.9956211255462	17.6839386034372	17.3564742261579	16.1853856901253	15.3897573864259	13.5293959823478	15.5054943931838	11.3460897835712	13.560023866589	14.8528245112147
ANKMY2	ZMYND20	ankyrin repeat and MYND domain containing 2	2.95749	3.207064	2.323398	3.346301	4.216323	3.596668	6.317383	4.394137	3.388727	4.686363	2.743064	3.448073	2.138537	2.831587	2.729686
ANKRD10	-	ankyrin repeat domain 10	31.2036048958375	46.4925718536148	30.7985723453495	28.4391777577176	36.9140033073093	34.009652575483	33.6709151907987	33.114730698566	34.5970604809799	32.6974235805616	15.5684378699462	18.0518310087632	11.0712611893049	15.5120189790878	22.4845001701852
ANKRD11	ANCO-1, ANCO1, LZ16, T13	ankyrin repeat domain 11	8.50834262287586	7.13680904278987	7.9613394364294	6.16561247717191	5.75472784849519	9.76077355961237	12.5068576575445	9.85300268927864	10.8969093610182	13.9891486926909	13.8971242063059	6.55764576857981	13.6169200886508	11.7403404870675	13.7348994579267
ANKRD13A	ANKRD13, NY-REN-25	ankyrin repeat domain 13A	11.4559515319539	6.92739229675223	9.8449157142483	8.62833319958093	10.2380594421163	12.9429912818229	12.657223117077	11.3755138556836	10.3063884761655	12.3658379549502	11.9669013535883	10.488058867208	10.9197330489785	11.8849442891566	9.14774361445783
ANKRD13C	dJ677H15.3	ankyrin repeat domain 13C	8.549541	9.419683	10.445481	12.181865	12.199013	8.057316	10.594733	12.184776	13.124245	12.730937	15.010889	13.973475	10.78793	10.86929	12.557617
ANKRD13D	-	ankyrin repeat domain 13D	4.89271140175219	1.89510130413016	0.878123781602003	1.58343079098874	2.30372235481852	4.36119755256571	1.42810454818523	5.42536902628285	2.9212325106383	4.33789367772215	4.02859904755945	3.40617339236546	0.687459403629537	2.73075738923655	2.96659597684606
ANKRD17	GTAR, MASK2, NY-BR-16	ankyrin repeat domain 17	6.96486275435074	6.10555742178237	6.70997913970166	6.27193611053739	6.53917478944349	4.57223024918722	4.31704323360107	7.4233167448843	5.32655260193154	6.23331535570855	4.9008848735896	2.8955569275196	4.2000544577357	7.26160627423982	4.63430759055269
ANKRD27	PP12899, VARP	ankyrin repeat domain 27	6.695722	8.154633	5.785573	5.891982	4.579837	6.425337	5.155011	6.574343	6.981215	6.295269	8.459615	6.335132	9.346836	10.281672	8.963225
ANKRD28	PITK, PPP1R65	ankyrin repeat domain 28	13.1931527678003	6.2595924466638	21.8919452190271	20.0642459411106	14.1665659100301	12.1171719269049	14.2815301260439	25.69516463065	19.9827280428756	10.9119086356436	16.0366130838571	13.0906802904864	5.71950531149376	6.17118507800258	13.6622571443823
ANKRD33B	-	ankyrin repeat domain 33B	10.556663	2.926826	8.132426	7.595176	6.922876	8.192553	8.111669	12.163589	6.131231	6.383249	2.271915	3.032955	2.464347	3.693272	2.523523
ANKRD37	Lrp2bp	ankyrin repeat domain 37	14.9021868576052	18.6857262161812	15.9929710278317	20.7411918161812	17.4547768938511	10.2310742511327	14.6982754640777	12.3339597055016	16.0402319702265	9.83060844660194	9.87338182330097	10.3766320621359	12.7562565080906	10.6616134899676	10.8930621009709
ANKRD39	-	ankyrin repeat domain 39	3.913691	6.740505	4.099906	2.746334	3.639894	6.157653	5.901598	3.376048	3.45171	7.547829	4.488964	4.699026	7.193086	10.72727	3.523449
ANKRD40	-	ankyrin repeat domain 40	11.949498	14.063259	13.96313	12.459343	10.229634	12.755383	11.945962	13.786156	11.898671	10.558251	17.938082	13.031682	15.12408	15.753924	14.328199
ANKRD44	PP6-ARS-B	ankyrin repeat domain 44	8.56606375532926	5.10115331771894	8.272583	5.560597	5.54006328662593	12.79436	8.76966988716904	12.753663572573	7.59459348839104	4.801669	12.8237178692464	10.2965228412763	8.51046985648337	12.3810989387644	7.443114832315
ANKRD46	ANK-S, GENX-115279	ankyrin repeat domain 46	8.4665007769416	1.2084811986755	3.07747958308248	3.34196849548465	4.10976255568934	6.00604563576159	4.1354083871162	3.5661677962071	3.47718494792294	3.76440481788079	3.93637680523781	4.2168795487658	6.12803002829621	5.44787905267911	6.48906472034919
ANKRD49	FGIF, GBIF	ankyrin repeat domain 49	5.657073	6.470345	0.468842	6.599987	0.481457	0.555511	0.940546	7.679752	0.456767	0.437146	7.656137	8.04939	3.121565	5.637729	7.193584
ANKRD52	ANKRD33	ankyrin repeat domain 52	6.3830890190498	5.28046550195088	4.79645995317879	3.34170051503328	3.33339237824191	6.07639058985541	4.45338209869176	5.64545463484049	5.05607701445949	4.75140578379619	4.14446214367684	2.08370224282763	3.05732853614873	5.1595583327978	4.47290722790911
ANKRD54	LIAR	ankyrin repeat domain 54	5.73220229227135	4.42811774856564	6.1877331356733	5.68155119811002	4.11722183935201	7.26266194498819	5.03585023860952	8.18614950118124	8.35978032905839	5.10349026459669	4.03584137259534	5.55406183428957	4.40035470637867	5.98941114883564	3.74779451873102
ANO10	SCAR10, TMEM16K	anoctamin 10	1.877965	2.51105	1.20261	0.995564	0	3.066987	0	2.021269	1.691838	1.744448	1.418459	0	2.664639	0	1.620499
ANO6	TMEM16F, anoctamin-6	anoctamin 6	8.29308737185771	11.666294913834	10.0925740603953	9.63714884837945	8.24252675810277	9.76742511715415	9.65180660537549	11.273386418498	12.1668574637154	11.7736539960474	13.0308686232411	12.9480384471146	12.0633116346245	15.2577052458498	11.1536050254545
ANP32A	C15orf1, HPPCn, I1PP2A, LANP, MAPM, PHAP1, PHAPI, PP32	acidic nuclear phosphoprotein 32 family member A	10.7168231238305	13.3185717850853	9.05255807842598	7.85090751238305	10.190769063016	9.05464381590534	8.58808569537699	6.98172530820033	7.1561460052284	13.7225697253715	17.4145756717116	19.7150353203082	18.0346415035773	20.8735162179417	13.712740526142
ANP32B	APRIL, PHAPI2, SSP29	acidic nuclear phosphoprotein 32 family member B	130.84523	161.015671	142.370026	111.569939	134.854294	136.820068	128.456497	121.02784	118.836792	155.702957	119.11998	153.164017	212.102951	221.257889	122.937859
ANP32E	LANP-L, LANPL	acidic nuclear phosphoprotein 32 family member E	38.5507118882108	40.2034005079057	31.2309097145631	29.013174198613	38.1983317425798	40.5909781140083	43.8233905417476	31.1049135012483	32.9086985728155	46.7816983600555	54.7599734601942	49.8791803797503	58.2112193062413	59.9719913572815	49.7041654793343
ANTXR2	CMG-2, CMG2, HFS, ISH, JHF	ANTXR cell adhesion molecule 2	4.173923	5.97276	2.331607	2.630458	3.542607	5.651493	6.844831	8.323945	8.061864	8.013387	10.415409	11.024132	7.530386	8.015576	6.384106
ANXA1	Annexin-1	annexin A1	49.8581900925493	22.5405687993652	128.753850532242	126.046169068994	148.326929624123	81.0133043566655	129.240490229201	151.438862916806	101.33496114868	55.9669695942198	18.4855296069161	30.466430574006	15.4087437492482	19.2701914647511	25.66016079001
ANXA11	ALS23, ANX11, CAP-50, CAP50	annexin A11	42.7821924280757	28.9257643577287	35.6660958003155	28.5924758798107	43.8673057810726	44.2828894132492	49.2225643160883	44.6807590536278	30.6618792214511	50.3416291760252	43.289214214511	36.7530658365931	35.0980203230284	39.3554674132492	33.1499197299685
ANXA2	ANX2, ANX2L4, CAL1H, HEL-S-270, LIP2, LPC2, LPC2D, P36, PAP-IV	annexin A2	57.9571501805369	54.5874354464429	64.2418770808054	55.6535540451007	47.5663100359732	64.5173527622819	48.6117501519463	60.5314584565101	60.0781752408054	51.7238488267114	51.5763423989262	56.196343817047	52.4706139724832	48.3613558311409	36.0918868251007
ANXA2P2	ANX2L2, ANX2P2, LPC2B	annexin A2 pseudogene 2	10.137393	8.171084	10.446684	9.426883	7.063722	10.25893	8.528096	10.020688	10.334749	6.899479	8.827382	7.486895	8.65586	7.31866	5.234634
ANXA4	ANX4, HEL-S-274, P32.5, PAP-II, PIG28, PP4-X, ZAP36	annexin A4	7.97086248621508	5.90757849735257	5.34396773270038	4.99419648438926	7.87333671425963	9.1181792404601	7.32001415957641	8.06325474913274	5.05118684973526	8.80247026620413	3.49325032901223	4.15920448858864	4.09994851451525	6.39235727204674	4.00350026456089
ANXA5	ANX5, ENX2, HEL-S-7, PP4, RPRGL3	annexin A5	136.890307731733	68.1812903670842	111.741226797495	131.287955466945	99.6070127905358	206.010830769311	84.0004665981211	154.713605583855	183.628026342728	99.2626289151009	64.4159835118302	101.436706267223	108.588396405358	100.216594012178	93.5056436464858
ANXA6	ANX6, CBP68, CPB-II, p68, p70	annexin A6	164.588363777502	112.659096582275	79.6116219178804	78.6313047672761	120.565782356678	155.604925949179	160.962440700651	110.952337723892	88.4877479872947	156.110018072203	105.545596163929	127.402272343663	102.118916004338	137.534765768516	83.8920237722343
ANXA7	ANX7, SNX, SYNEXIN	annexin A7	38.5317523027305	40.0218100316581	40.1126390609418	35.5333325385833	44.9082801764939	55.7140682750297	38.0199238504155	31.0520243949347	41.9607679659675	40.6810394958449	38.0307984420261	52.0230576478037	47.7373305639098	69.0417640170162	31.9386086766917
AOAH	-	acyloxyacyl hydrolase	10.0170225201882	1.62394849666797	6.49781929086633	7.22305885456684	4.9575422379459	6.08510252920423	2.86621702940023	5.92961124656997	9.1185797753822	6.55723278871031	1.17537693531948	1.9209320121521	0.381603488043904	0.299922024304194	4.96392404116033
AP1AR	2C18, C4orf16, GBAR, PRO0971, gamma-BAR	adaptor related protein complex 1 associated regulatory protein	5.41303590385941	9.85225313576844	5.05238773673329	6.3232694589938	6.464705	4.6957068080634	5.84081739869056	5.25720845382495	6.01106870158511	6.39393701343901	9.04855318814611	10.3897528087526	10.9343919135079	7.44046032563749	6.39387878359752
AP1B1	ADTB1, AP105A, BAM22, CLAPB2	adaptor related protein complex 1 subunit beta 1	11.1889883414928	9.35102447905533	9.62063719824168	8.70902025805895	8.28694556628168	11.6723143275297	14.2962628212377	9.48424151060162	9.91511878383037	9.40908089208757	13.5672633909671	11.631916909326	14.5890177619376	12.1761614728495	11.9613597007413
AP1M1	AP47, CLAPM2, CLTNM, MU-1A	adaptor related protein complex 1 subunit mu 1	18.7276459390756	17.7578128976591	18.8479653652461	16.2717931296519	22.5765655771309	20.6012560792317	23.1537289492797	19.6578232938175	5.13370378271308	24.578191605042	12.4069647289916	2.95267487755102	19.3824311527611	21.1439315783313	13.7853247965186
AP1S1	AP19, CLAPS1, EKV3, MEDNIK, SIGMA1A	adaptor related protein complex 1 subunit sigma 1	10.539578	13.241773	9.339119	5.403736	10.914161	13.625829	16.800941	11.450983	8.271854	19.852303	6.772168	9.370773	15.164207	19.491188	9.798325
AP1S2	DC22, MRX59, MRXS21, MRXS5, MRXSF, PGS, SIGMA1B	adaptor related protein complex 1 subunit sigma 2	11.7577242848125	5.88197198069068	11.8661771765689	13.2617472153732	6.48769692369105	11.465117935945	5.74663409468994	8.89383358280728	12.3790458821017	5.11379046899369	7.8342377014482	8.7978908507241	11.3802087190865	10.8104050349053	10.4537373971407
AP2A1	ADTAA, AP2-ALPHA, CLAPA1	adaptor related protein complex 2 subunit alpha 1	6.41171985782802	7.14440954162384	4.28284263720452	4.85052907434053	4.84725633264817	6.24849988386434	7.61026293216855	7.12389355601233	4.87211024152107	7.91797428468654	9.13130018156903	10.0476143048989	8.96941692737239	11.0129867454608	12.0597100859884
AP2A2	ADTAB, CLAPA2, HIP-9, HIP9, HYPJ	adaptor related protein complex 2 subunit alpha 2	2.855049	2.843269	1.128774	1.98092	1.672835	2.638793	0	2.267846	2.003159	2.47145	1.875843	2.85736	1.745299	3.181546	4.786814
AP2B1	ADTB2, AP105B, AP2-BETA, CLAPB1	adaptor related protein complex 2 subunit beta 1	28.6580663507995	30.7803841941748	24.8480158003998	40.6390360329812	34.8979676631925	32.2482582361508	29.8453711243575	40.2677077842661	28.9180589358938	38.0521572375785	36.5733896376356	28.5615836180754	27.43324232253	30.7751783273844	29.2609893769275
AP2M1	AP50, CLAPM1, mu2	adaptor related protein complex 2 subunit mu 1	41.6780917641908	32.3843753209541	35.4838607563406	33.9029149888285	32.1652208505435	43.5331371844807	31.3993343632246	34.5398912653986	36.9851062919686	38.8603940425725	30.6799702255435	29.8164295688406	40.252694633756	39.988967017814	29.0582029734299
AP2S1	AP17, CLAPS2, FBH3, FBHOk, HHC3	adaptor related protein complex 2 subunit sigma 1	30.2935419178794	32.0366607765073	25.5661521153846	20.6233882380457	23.5802060644491	30.2696009656965	28.5008341122661	23.3138926392931	20.889630002079	25.3577236673597	26.4505930384615	30.4151386829522	37.6378372723493	35.5226229147609	26.5824842775468
AP3B1	ADTB3, ADTB3A, HPS, HPS2, PE	adaptor related protein complex 3 subunit beta 1	4.44822194550409	4.84850321832425	5.6687544972752	5.48433399523161	4.63238701260218	3.79768589509537	7.49197638658038	6.97422103269755	6.22346541008174	5.53789140020436	7.23204307867847	6.44352991212534	8.05004453133515	8.44952301600817	6.88599427724796
AP3D1	ADTD, HPS10, hBLVR	adaptor related protein complex 3 subunit delta 1	35.0503332121573	39.1315545049662	30.6292556720302	33.8358572943981	36.0829096462058	35.2620447153357	44.7542913039333	36.522139169845	36.1040697421534	38.5625644821216	30.9021627671832	26.2396576978546	29.2471753746524	24.4197229602702	31.0255188692888
AP3M1	-	adaptor related protein complex 3 subunit mu 1	9.38867464838095	13.6280693950476	14.1805002811429	12.587713623619	11.1980627855238	11.0076644838095	11.4823857866667	12.9472886102857	12.547773512381	10.7827403969524	19.2834448769524	16.0178796815238	15.706233047619	16.4741127542857	16.968957992381
AP3M2	AP47B, CLA20, P47B	adaptor related protein complex 3 subunit mu 2	5.63909400136277	6.26084879149632	4.59574690814936	5.1013186653039	4.91309697138185	6.10444842927228	5.27436131125647	5.66112446524939	6.06986156227855	7.41748230280731	8.55368026792041	1.75057594412647	9.03824644180976	9.33726201880621	4.13742106159716
AP3S1	CLAPS3, Sigma3A	adaptor related protein complex 3 subunit sigma 1	24.6264834073276	23.8024088065733	20.445550080819	24.9726638238147	28.7294756190733	26.5063680150862	22.1072443965517	19.7258361961207	24.1820896573276	29.9841972715517	24.0969517128233	27.1024123626078	30.3029700845905	30.2013884741379	18.9753413830819
AP4E1	CPSQ4, SPG51, STUT1	adaptor related protein complex 4 subunit epsilon 1	2.79411458368972	2.78287660256599	2.82871980917269	2.68863756142162	3.61764081610382	2.95284137708303	3.91864538504645	3.87097455876714	2.50292162217962	3.54111550169592	6.07612567320454	4.28083860138623	4.72326197404513	5.25732834655656	5.56917601238755
AP4M1	CPSQ3, MU-4, MU-ARP2, SPG50	adaptor related protein complex 4 subunit mu 1	0	0.28072	2.011354	1.908819	1.288313	2.950698	0.08308	2.233114	0	0	0.004302	0.088854	0.775132	0	0.07127
AP5B1	DKFZP761E198	adaptor related protein complex 5 subunit beta 1	7.988019	5.375894	9.083999	8.802968	8.746387	8.165374	7.359012	12.390025	9.847895	12.632981	10.129728	10.413268	7.131944	7.354812	14.824629
AP5M1	C14orf108, MUDENG, Mu5, MuD	adaptor related protein complex 5 mu 1 subunit	1.03114692599921	1.86168530233478	1.97136405263158	1.16121443411159	1.76973465373961	1.55042007479224	1.54873491452315	1.30474602255639	6.51379797625643	2.43050386624456	4.07568720340324	5.92099403996834	1.78940947328848	2.46762269924812	1.62381088682232
AP5Z1	KIAA0415, SPG48, zeta	adaptor related protein complex 5 subunit zeta 1	5.57702689762312	8.12021685241572	5.72001899844648	6.41239070591891	6.38580746186112	6.02454851825384	7.19789119760758	7.89616607612242	8.04378676277769	9.03488042504272	7.18814811682461	10.2622171079696	7.70200363725338	5.58915609895914	5.95361686204754
APAF1	APAF1_tv3, Apaf-1	apoptotic peptidase activating factor 1	2.478661	0.476237	3.357222	1.320227	2.073315	0.845425	1.683897	1.325825	1.099985	4.115308	0.776311	0.681186	0.895584	1.059617	2.100967
APBA3	MGC:15815, X11L2, mint3	amyloid beta precursor protein binding family A member 3	10.602110372093	8.44556121911337	5.85923952943314	6.98074576707849	9.30203464280523	8.52905649709302	9.75864275617733	8.58401356831395	6.95368712390988	10.6601357957849	8.75230980850291	7.50075240152616	9.26381478197674	8.14404203306686	9.49750312318314
APBB1	FE65, MGC:9072, RIR	amyloid beta precursor protein binding family B member 1	4.36510148526388	3.49774461206306	4.30267848971899	4.0500760740233	3.47264573783413	5.30569918334476	5.99262520630569	4.73402360418095	5.31409331082934	4.96314966929404	5.13973191706648	6.74606159150103	4.96150688793694	6.44390763947909	5.37512745750514
APBB1IP	INAG1, PREL1, RARP1, RIAM	amyloid beta precursor protein binding family B member 1 interacting protein	17.10627	25.502905	30.491495	26.575966	28.644943	23.31793	17.239946	22.633429	24.405714	21.226099	23.811886	27.439144	35.283176	28.867628	22.688267
APEH	AARE, ACPH, APH, D3F15S2, D3S48E, DNF15S2, OPH	acylaminoacyl-peptide hydrolase	12.4946304870242	17.0382900418108	8.44612124163783	7.00762971107267	11.9488639873126	14.6009132736448	14.5360838290081	10.104599099481	8.08038708246828	17.6966998627451	12.9137395700692	12.2507452675894	21.608284004902	22.4882917978662	12.903441150519
APEX1	APE, APE1, APEN, APEX, APX, HAP1, REF1	apurinic/apyrimidinic endodeoxyribonuclease 1	15.931392	12.334054	13.963971	2.764214	9.59783	4.364297	4.062631	13.360796	16.532528	19.661053	2.383355	10.600668	5.139115	3.452737	4.501737
APEX2	APE2, APEXL2, XTH2, ZGRF2	apurinic/apyrimidinic endodeoxyribonuclease 2	7.268741	8.277568	5.368224	4.929071	7.803779	7.559741	6.492272	6.399549	4.874781	8.849804	8.642532	8.336296	11.058232	11.362024	9.714958
APH1A	6530402N02Rik, APH-1, APH-1A, CGI-78	aph-1 homolog A, gamma-secretase subunit	17.9497040983288	14.7690995728721	16.9655650792849	15.5860409735717	15.6428169168286	25.1128126805286	17.2851820481928	13.9811359972794	14.772535204042	17.407782246405	21.1514267617567	17.7350271414691	26.6119141049359	26.7175366074621	15.9264673424019
API5	AAC-11, AAC11	apoptosis inhibitor 5	18.5407312841687	7.69527560636436	5.23967103023071	10.0383158741448	6.52790560238663	18.4277152194113	7.83244906953063	8.30953946841687	11.2958920989658	9.9080816620525	6.18367425202864	21.2150785964996	6.57102246825776	13.5419043312649	10.4537717040573
APIP	APIP2, CGI-29, CGI29, MMRP19, hAPIP	APAF1 interacting protein	8.4091314275266	15.9444561050532	7.39485088829787	8.05880429654255	9.08005576728723	9.78766058643617	14.3897046050532	8.2512773849734	9.63783757845745	9.97968232912234	12.1297168005319	12.844954775266	16.0914302220745	22.6242072978723	10.3082872819149
APLP2	APLP-2, APPH, APPL2, CDEBP	amyloid beta precursor like protein 2	17.7851233523328	20.8773993061365	13.8684212146633	16.2027182677545	21.1377305474604	19.5039102183406	18.1603269921857	12.4033459025511	19.5759505467709	26.1455896832912	24.6137187294875	22.6879494084119	23.4154319110549	21.6129920859573	16.3527427428177
APMAP	BSCv, C20orf3, C3H20ORF3	adipocyte plasma membrane associated protein	13.2010098135361	17.8721174377312	10.483653648308	11.6698848409371	15.0901328195643	14.5255240783669	14.9746010341143	13.4850486081655	13.2282468480614	16.3463605440471	17.2732070519249	16.7042471867379	19.6798790793259	20.640880891081	17.0593655230854
APOBEC3B	A3Z2-Z3, A3Z2_1, A3Z3, A3Z3_1, APOBEC3, APOBEC3F, APOBEC3F1, APOBEC3F2, APOBEC3Z2, APOBEC3Z3	apolipoprotein B mRNA editing enzyme catalytic subunit 3B	8.16798126687764	14.2521492130802	4.21406684335443	2.44408417616034	24.7976072937764	13.4781279419831	39.9851853560127	7.26862451740506	3.52208928691983	32.9803797014768	3.9393264556962	3.82964376529536	12.3924489055907	9.84832825685654	6.89401348154008
APOBEC3C	A3C, APOBEC1L, ARDC2, ARDC4, ARP5, PBI, bK150C2.3	apolipoprotein B mRNA editing enzyme catalytic subunit 3C	27.3316534755219	26.7379557841452	16.5057351967927	16.8023528749168	20.3266813534644	33.6914373841452	35.2922229346445	30.2187472206354	15.9261571250832	23.6016006123449	31.5769351954009	39.6709990831467	27.5216855673222	26.3332652410893	43.0128796284418
APOBEC3H	A3H, ARP-10, ARP10	apolipoprotein B mRNA editing enzyme catalytic subunit 3H	5.3140647007874	15.2531410909886	3.47400618022747	1.69094880314961	8.88224058705162	8.32424615835521	15.3348561539808	5.92375557567804	2.17987265266842	12.6941010726159	2.81225538407699	6.64264141557305	3.63002312860892	7.42841106911636	5.72676521609799
APOBR	APOB100R, APOB48R	apolipoprotein B receptor	2.821781	1.920947	2.355898	1.912062	4.053976	3.23636790981013	9.71327592721519	4.078079	1.272353	4.348409	3.21033	2.43860253085443	1.8529	2.70066398892405	10.4027441313291
APOD	lipocalin	apolipoprotein D	16.8634166545455	3.93797198545455	4.26589607127273	2.49698185163636	8.10776091781818	13.9460306298182	7.15574784727273	8.22174516945454	2.80603669818182	11.4957932509091	11.1565911636364	4.52431465890909	4.95516916363636	3.32994537890909	1.06465312727273
APOL2	APOL-II, APOL3	apolipoprotein L2	3.85070705716851	2.51807080170608	3.97487771146363	3.15364965968273	6.41920019530081	6.1690129780006	9.72476936336426	6.4440704806944	3.75827380320263	4.54957707452858	1.85212524214307	2.07571437937743	2.5124301459144	3.21699587324154	1.75096786964981
APOL6	APOL-VI, APOLVI	apolipoprotein L6	5.45957746418338	5.302202	9.664916	6.032199	11.1337592378224	9.118704	16.494562	16.806074	9.089311	9.392751	5.690266	6.05275315620986	3.82130298794586	4.148673	5.907723
APOLD1	VERGE	apolipoprotein L domain containing 1	26.062813226846	20.9136742255773	26.8948829865516	23.010241129155	21.2737596637909	19.9306033384928	22.443947608475	24.392400843187	25.120590746511	17.48431391322	18.2217196158335	20.1667869682822	22.0320923760467	19.0330642166963	18.0931235983253
APOO	FAM121B, MIC26, Mic23, My025	apolipoprotein O	0	1.035131	1.138945	0	1.46914	0.921729	2.36324	0.899701	0	2.114351	1.475487	0	2.031103	4.089856	0
APOPT1	APOP-1, C14orf153, C21H14orf153	apoptogenic 1, mitochondrial	8.8886350133753	9.53591363021243	9.8423951182421	9.58438399381814	13.2243719897718	10.6356844082275	12.2341519856131	10.2689778572553	9.94597009935934	14.8541378270203	10.2161621614027	10.4718503248286	11.3553982317635	13.0094252848151	10.1798666472968
APP	AAA, ABETA, ABPP, AD1, APPI, CTFgamma, CVAP, PN-II, PN2, preA4	amyloid beta precursor protein	13.4443620918803	7.49229122729701	16.4747285659722	8.39029609348291	7.32025874626068	9.20805587980769	6.15640666693376	13.6991280422009	7.30776136057692	6.35646634321581	5.73660393028846	6.33808847729701	14.9907658242521	13.4793170649038	3.97801315918803
APPL1	APPL, DIP13alpha, MODY14	adaptor protein, phosphotyrosine interacting with PH domain and leucine zipper 1	3.448172	3.945815	3.713209	2.303683	3.285484	4.858965	4.66988	4.823201	3.574075	5.026901	3.406887	4.135058	6.260843	6.832702	4.445711
APPL2	DIP13B	adaptor protein, phosphotyrosine interacting with PH domain and leucine zipper 2	3.34376025656067	4.43332135226922	2.81416062179685	3.221684	3.923646	4.59601969990738	4.7040805940105	3.77578826242668	2.75579	3.85267507594937	3.01007533683236	5.028499	3.410335	3.668705	3.320023
APRT	AMP, APRTD	adenine phosphoribosyltransferase	26.6766066337565	41.5164920521862	19.9265441979314	17.6881893187588	30.4853290597085	28.5624593826986	30.8129257277856	20.4145814085567	17.8867698204043	32.18592532252	13.362863680771	26.8435191513869	37.9312521109544	36.7684154188999	19.7699521913493
AQP3	AQP-3, GIL	aquaporin 3 (Gill blood group)	8.59766280751174	7.01201438920188	7.61419453661972	9.62602370798122	9.16523067183099	22.2024325784038	19.8268880967136	7.6632818370892	13.5914154643192	28.0612588488263	8.02368954084507	8.33888794366197	34.6786278906103	17.1820232084507	2.93878617464789
ARAF	A-RAF, ARAF1, PKS2, RAFA1	A-Raf proto-oncogene, serine/threonine kinase	15.8630519554468	16.3916971608323	13.3783872807834	15.0008196181151	19.2630992276622	14.7729844181151	20.3882317960832	16.4258789343941	10.6150424325581	19.2019804342717	15.9266804127295	14.5457472276622	14.1035611613219	16.3442919610771	13.9179870660955
ARAP1	CENTD2	ArfGAP with RhoGAP domain, ankyrin repeat and PH domain 1	8.23361041241452	4.97967899316149	6.46561696598282	5.23003295844293	8.12556879309136	10.4651508388567	16.7841791283535	9.76946553778713	8.11553838137822	14.5488372062073	7.04914635647905	8.7912970662809	8.03732244152201	7.66710737366298	7.87775111642995
ARAP2	CENTD1, PARX	ArfGAP with RhoGAP domain, ankyrin repeat and PH domain 2	5.522928	5.796932	10.033509	8.57465	6.52958	7.680349	6.947398	10.394636	10.843569	10.781361	12.631217	12.362813	6.529055	6.348262	14.165198
ARC	Arg3.1, hArc	activity regulated cytoskeleton associated protein	8.06134	19.27367	36.043289	83.653076	31.791851	14.708841	12.517441	18.599663	48.74744	28.824835	126.54837	65.750824	63.927177	20.113091	221.405045
ARCN1	COPD, SRMMD	archain 1	32.6134034192241	27.9714470675545	40.5205830167921	42.3635297409766	68.037679926076	36.0212096215016	68.4756155751785	42.1806402007334	42.8400071148427	65.0449495931287	38.4250212292994	57.2444393476163	32.0223263541787	63.0062250839606	35.1391082854661
AREG	AR, AREGB, CRDGF, SDGF	amphiregulin	36.6242499387097	25.1964002548387	5.73086666774194	30.5317342483871	25.8056267677419	13.0381850193548	12.0284029677419	6.127534	11.7234550193548	26.3501844870968	38.9269071096774	18.8514520645161	7.48463376129032	7.80458784516129	10.9919906193548
AREL1	FIEL1, KIAA0317	apoptosis resistant E3 ubiquitin protein ligase 1	8.78249966877193	9.95373110175439	8.0517026077193	5.88523596350877	8.64436102736842	8.98002728982456	7.58001208701754	8.45814906947368	7.73190842105263	8.8912512477193	9.27961492210526	6.32588071017544	7.81546167298246	9.48531685894737	8.51947758877193
ARF1	ADP-RIBOSYLATION FACTOR, ADP-RIBOSYLATION FACTOR 1A, ADP-ribosylation factor 1, ATARF, ATARF1, ATARFA1A, F28C11.12	ADP-ribosylation factor 1	245.908833653814	221.657365413983	251.6629724	279.54557844322	254.628500422034	236.088598269068	228.434643844492	239.7632713	250.646420747034	229.336021483051	214.059735637288	207.771207319915	203.492294955508	195.515301053814	182.133965142797
ARF4	MUF9.7, MUF9_7, auxin response factor 4	auxin response factor 4	95.5529766189911	67.5542310801187	124.266522229674	119.39476451276	100.64482652641	92.7796313459941	106.107518147181	116.272677248665	112.118644852226	85.838374411276	65.2115806272997	86.5709120480712	63.1553588	56.0636249566766	60.3508551655786
ARF5	GRMZM5G808366	auxin response factor 5	41.3522571473952	41.1631511143583	34.7294107261754	31.4747770711563	36.9239002299873	45.4532274447268	36.0421460489199	35.4465070260483	33.3822002033037	43.3744546937738	37.4661151200762	47.4243242299873	45.4457079027954	39.1092840031766	30.3539914955527
ARF6	T4K22.6, T4K22_6, auxin response factor 6	auxin response factor 6	17.2910549418583	14.2451397758883	21.4691004408132	21.5532505543416	15.3325699818545	16.1538552166065	14.6398844483185	28.3246870635569	14.173319901482	28.3876503374501	27.8936304471784	15.653326132529	17.1517392731332	41.5047191619799	23.9254206085883
ARFGAP1	ARF1GAP, HRIHFB2281	ADP ribosylation factor GTPase activating protein 1	12.8272087985573	9.5077096959658	11.5049799239915	11.243936620358	12.152306388592	12.4766716068661	12.7947157898744	12.2768725008015	12.6360126482768	23.2780145514293	7.2822579043548	7.82989032086562	7.71280629468341	5.58881976609671	5.81734489393535
ARFGAP2	IRZ, NBLA10535, ZFP289, ZNF289	ADP ribosylation factor GTPase activating protein 2	16.9310999063224	16.87031808143	17.3853093627938	15.8125455527971	17.7674125163853	18.4096294366104	16.3342576620324	17.7521555776233	14.0024414819596	18.3795580324396	19.9180129619331	22.8836752681231	23.8656559381	18.7075522469381	16.90111798047
ARFGAP3	ARFGAP1	ADP ribosylation factor GTPase activating protein 3	45.4061313679507	29.3621549072419	54.6141194627119	54.1595290266564	42.8128897298921	48.9152198473035	40.6527677115562	51.6815793912173	49.4376799072419	38.6415384525424	28.925919972265	31.513989790755	35.447784522188	35.1914755392912	26.7837725739599
ARFGEF1	ARFGEP1, BIG1, P200	ADP ribosylation factor guanine nucleotide exchange factor 1	6.25407020216738	6.85139075575995	7.55001718322557	8.38443258218742	7.80093779938075	6.18877908478281	7.10908139595665	8.90217104735452	8.02758954721792	6.57925434750933	9.74088281795829	7.47541661533558	7.51612619652126	8.59533235506784	8.41507581959749
ARFGEF2	BIG2, PVNH2, dJ1164I10.1	ADP ribosylation factor guanine nucleotide exchange factor 2	15.7265833612087	11.650132537697	17.7415852393334	17.7407712275876	14.9703180177693	17.1671465750427	18.9686487754242	22.1187829617508	18.5809389908644	14.2034262218653	13.4694401097279	11.5387312809959	11.4824798314426	12.7423467382793	14.4383290205803
ARFIP1	Arfaptin-1	ADP ribosylation factor interacting protein 1	2.97593797299904	0.800169485053038	1.31651454484089	1.85108963934426	1.07303404435873	2.36810939633558	2.15130978977821	5.038987	2.00331672034716	4.88349914079074	7.69337132883317	1.88627416200579	3.70986854001929	1.49939888138862	2.66188025650916
ARFIP2	Arfaptin-2	ADP ribosylation factor interacting protein 2	18.9887056085209	10.6033963657556	15.1418128597267	14.3399052395498	13.8131970032154	17.2693973307878	15.9150988046624	16.5163663846463	13.632236573955	10.1052496720257	9.74182350241158	12.3987199525723	11.4135072656752	7.73218261897106	8.43482977853698
ARGLU1	-	arginine and glutamate rich 1	21.0878387659051	15.2432602355009	21.7351087525483	12.4540901240773	21.7298727922671	17.4819741063269	18.8396294386643	22.3691808711775	23.6112222286467	13.7200889019332	17.7072132497364	12.7429206493849	17.1139893010545	20.0941077970123	20.5582547404218
ARHGAP1	CDC42GAP, RHOGAP, RHOGAP1, p50rhoGAP	Rho GTPase activating protein 1	22.247175	16.265926	14.246861	11.40558	18.250902	24.451271	23.190592	15.648435	13.914387	25.175705	15.112437	12.471027	18.718727	20.749933	12.773237
ARHGAP10	GRAF2, PS-GAP, PSGAP	Rho GTPase activating protein 10	8.26951756865717	11.7852969421037	5.59757415247045	5.84885460897242	6.16176841648985	4.52482832464383	8.36176165747196	7.11274030554714	7.04418405910882	7.34492640527433	2.96637272870567	3.2639173282813	4.17585518702637	3.94243805456199	3.43310325007578
ARHGAP11A	GAP (1-12)	Rho GTPase activating protein 11A	1.6797217344642	6.29501434937204	0.922623563366498	0.746890838688632	0.839164705920731	0.258416286087098	0.00961611613113685	0.232787739683575	0.629173376284456	2.83498143761214	0.30109044690915	0.667959079269287	2.48298157951395	5.58901663366498	1.06861935540695
ARHGAP15	BM046	Rho GTPase activating protein 15	12.7639679222535	15.759744	12.771816195493	12.4622289616901	15.950471	18.8477872580282	14.5421630338028	11.868805	14.959055	17.6068562935211	20.292065	22.82399	18.107813	18.600739	14.888188
ARHGAP17	MST066, MST110, MSTP038, MSTP066, MSTP110, NADRIN, PP367, PP4534, RICH-1, RICH1, WBP15	Rho GTPase activating protein 17	14.9112913577441	6.72939345847363	11.5305286228956	10.8764844640853	11.0791161888328	13.3730180774411	9.98263099691358	10.6949174034792	14.7364264783951	14.5411127138047	7.81874056313131	8.94839417508418	10.8199190561167	8.48659674887767	10.9421593849607
ARHGAP19	ARHGAP19-SLIT1	Rho GTPase activating protein 19	1.55972931624088	5.80436971094891	2.62677787883212	2.29014015547445	3.06536107664234	0.00465152518248175	3.38361472116788	2.07164239927007	2.43246934872263	5.98834257810219	3.72953591204379	2.78218220583942	5.54339450875912	7.31537233120438	4.89528913959854
ARHGAP21	ARHGAP10	Rho GTPase activating protein 21	5.1653883022201	19.6493239713535	9.64955514191931	9.10542182680831	8.99138870518023	6.47727874886608	14.0255031896634	22.4015581022917	17.9115604332776	13.3558569946288	8.3676481854858	5.31200134829315	11.0451725704225	11.2769119394844	9.92802306863213
ARHGAP25	HEL-S-308, KAIA0053	Rho GTPase activating protein 25	3.66029418458198	1.51951427868259	3.97378908143322	1.2661266159971	3.73914414187477	4.31692782048498	10.2205640854144	6.72304099601882	0.423636267824828	0.698472466159971	7.91916743250091	11.7987293749548	6.35888470213536	8.20332236735432	10.1498691179877
ARHGAP27	CAMGAP1, PP905, SH3D20, SH3P20	Rho GTPase activating protein 27	1.455901	2.297295	1.047104	1.152183	1.383322	2.346068	1.41653	2.030023	1.288407	1.983946	4.967734	6.329667	1.430708	0.988922	3.195048
ARHGAP31	ARHGAP31-1	Rho GTPase activating protein 31	3.882674	2.361558	3.891254	3.629819	3.966914	4.791718	8.611346	6.291328	3.372301	3.298043	5.35852	5.097523	4.075941	5.057703	6.903731
ARHGAP35	GRF-1, GRLF1, P190-A, P190A, p190ARhoGAP, p190RhoGAP	Rho GTPase activating protein 35	3.890487	3.210653	2.466853	3.237901	3.10652	4.822671	2.426025	3.757769	2.256951	5.137804	7.209223	4.950666	4.057341	5.856901	5.368833
ARHGAP45	HA-1, HLA-HA1, HMHA1	Rho GTPase activating protein 45	5.2159679760096	3.94833512554978	7.33548056337465	5.06311000786352	5.23316132906837	8.45832341063575	13.3950777119819	11.5527436432094	8.22078067679595	10.653160939091	6.61332846208183	10.1898745337865	13.171445532587	15.6157721320805	10.4736123542583
ARHGAP5	GFI2, RhoGAP5, p190-B, p190BRhoGAP	Rho GTPase activating protein 5	5.98932912042161	4.88871526930171	4.19948453491436	4.41009521370224	5.56774326245059	4.38341600131752	3.44978468853755	4.34964684295125	0.925941071936759	7.74849519262187	3.6742727256917	4.13567429512516	3.63197947114624	3.6206594687747	4.14773271831357
ARHGAP9	10C, RGL1	Rho GTPase activating protein 9	9.14060575185608	10.9887290079954	11.5925951193604	9.94205416961736	10.7455089785837	10.3221969703027	13.9770406847516	13.9999008940605	12.891328902056	14.5622104154769	7.90026245716733	9.9489025513992	13.553393276699	13.8532837173044	9.45265947058824
ARHGDIA	GDIA1, HEL-S-47e, NPHS8, RHOGDI, RHOGDI-1	Rho GDP dissociation inhibitor alpha	66.8890643273717	67.1101239688958	55.3360244401244	65.8166653048212	62.3858879766719	72.4851511905132	61.4494257247278	65.1156791858476	60.3671191749611	63.7778211119751	60.8082742309487	52.269695181182	53.2202920715397	67.5939060622084	50.5533264758942
ARHGDIB	D4, GDIA2, GDID4, LYGDI, Ly-GDI, RAP1GN1, RhoGDI2	Rho GDP dissociation inhibitor beta	103.207961593541	133.586424010579	68.0369075172606	69.0453625412027	89.1146799782851	84.5766678908686	107.602259958797	55.9261610317372	43.0115039905345	97.4774582143653	77.3657956146993	57.0717037884187	101.512123258909	105.044162092984	59.6569563073497
ARHGEF1	GEF1, LBCL2, LSC, P115-RHOGEF, SUB1.5	Rho guanine nucleotide exchange factor 1	31.1379791291269	28.7071228440939	31.1406492610051	27.866216137931	37.7309923932502	42.6205796522377	54.3990614053558	38.6792929713866	33.3124965929934	51.8561210289802	28.8089677356933	28.697927573551	28.0982429988995	28.5987622017608	35.542046462766
ARHGEF12	LARG, PRO2792	Rho guanine nucleotide exchange factor 12	5.86217404956985	4.12147540393281	10.854814945002	11.8531103328554	6.74429278707497	10.2755220138263	6.19766779168374	9.29792327027857	4.92436708756657	6.09418154936501	10.5814145494674	6.99964387361737	3.86688923023351	9.90071109094633	12.1853219132528
ARHGEF2	GEF, GEF-H1, GEFH1, LFP40, NEDMHM, P40	Rho/Rac guanine nucleotide exchange factor 2	47.0574389925471	33.3774728638755	37.8200020315651	37.3868750278387	32.5925450714599	46.05632062911	38.9111236466462	40.3400570716791	45.005680480491	32.796229189829	44.7787679960544	39.3076173520386	43.956218061815	42.1339785501973	60.7949226459886
ARHGEF3	GEF3, STA3, XPLN	Rho guanine nucleotide exchange factor 3	42.1112032656091	29.2486006103315	75.1075831391092	75.1156057766931	60.0663061954444	37.7199582283913	39.923980334757	68.2054019953223	52.7537736778523	20.4089586215172	64.5598466914786	51.6404711191784	33.4467297823876	29.639482044336	74.801945309335
ARHGEF6	COOL2, Cool-2, MRX46, PIXA, alpha-PIX, alphaPIX	Rac/Cdc42 guanine nucleotide exchange factor 6	6.65446166103534	8.9430912200868	5.77766239770614	6.30815564290143	8.78483268862368	5.31127607315561	8.17737574070056	5.83823040576565	6.05496453704278	6.73278098899566	9.3723719217297	5.0320605433974	8.46426169962802	9.09801943180409	14.034269267359
ARID1A	B120, BAF250, BAF250a, BM029, C1orf4, CSS2, ELD, MRD14, OSA1, P270, SMARCF1, hELD, hOSA1	AT-rich interaction domain 1A	7.23857484456849	7.77666223529412	8.80741585068699	7.55606002662087	7.83658970437956	8.65626263653929	8.10638207170459	8.43163717003006	8.60652555399313	6.87048101685273	13.9210390281237	10.5634024053242	8.59771572981967	10.469916019751	11.8106504076857
ARID1B	6A3-5, BAF250B, BRIGHT, CSS1, DAN15, ELD/OSA1, MRD12, OSA2, P250R	AT-rich interaction domain 1B	1.460134	4.675243	3.888162	2.758909	1.271013	2.900416	0.17238	4.098267	2.71308	4.295263	3.614405	2.560613	6.908542	5.591803	2.893186
ARID2	BAF200, CSS6, p200	AT-rich interaction domain 2	3.473895	1.543483	3.72448	4.080366	1.963172	3.419727	2.213094	3.880828	3.253794	2.170877	6.848651	5.285098	4.622179	4.544483	5.384869
ARID3B	BDP, DRIL2	AT-rich interaction domain 3B	3.00636539714396	0.00942519490544192	1.06906094480895	3.58853864994211	2.61712351292937	3.21308442840602	0.896643976842918	2.77198372983404	2.71084479120031	3.42795689154766	1.19810465611733	0.697678085681204	0.714960191431879	3.5967154658433	4.78241947356233
ARID5B	DESRT, MRF-2, MRF2	AT-rich interaction domain 5B	6.67879437747067	2.47006638180942	4.79008405286839	7.67795742367026	6.64289807689217	6.46832115723927	5.05060525100434	4.54646066422947	9.85355916222079	8.91314813675076	12.185435867829	7.80616924200546	6.24827527486743	7.33478615820344	8.36379851799775
ARIH1	ARI, HARI, HHARI, UBCH7BP	ariadne RBR E3 ubiquitin protein ligase 1	3.404086736	0.198307985846154	0.737602105846154	2.74456087815385	1.09324879138462	1.62474334523077	0.275121441846154	0.768510389538462	3.30282163876923	0.376800273230769	0.183734597538462	0.0982369846153846	1.45930466953846	0.217795296	0.177825676923077
ARIH2	ARI2, TRIAD1	ariadne RBR E3 ubiquitin protein ligase 2	10.9345163340961	12.8256250848589	12.861631918955	14.0190324694889	10.5896004061785	10.2811224462243	14.7912425490084	15.1085712679252	14.0306491704805	13.0243459254386	14.7601139691076	14.4385510739893	12.4874942118612	12.1542404782609	11.4254690114416
ARL1	ARG1-like 1, F3I6.4, F3I6_4	ARG1-like 1	17.1112791510008	13.2601325234355	15.1156134296934	13.4133862655181	14.9920687930073	18.2742161971117	21.321073850266	18.8886518804155	15.7800225378769	18.5847833562199	11.2840337988346	15.0237875345832	13.5964573169496	13.1274704056245	13.1292993007347
ARL13B	ARL2L1, JBTS8	ADP ribosylation factor like GTPase 13B	2.2940935492465	1.02118763159311	1.53551766469322	3.44852214235737	4.80927450753498	2.21921362970936	4.13078652206674	5.60416029547901	2.48343659230355	3.60868875	1.84550533100108	4.32588453740581	2.29287158503768	3.35263986652314	4.93195729467169
ARL14EP	ARF7EP, C11orf46, C5H11ORF46, dJ299F11.1	ADP ribosylation factor like GTPase 14 effector protein	7.002486	6.382056	8.198092	4.849363	8.837516	6.996662	5.731511	7.408482	4.92907	9.144871	8.88863	7.594907	8.179862	8.685539	10.71553
ARL17B	ARL17, ARL17A	ADP ribosylation factor like GTPase 17B	1.758721	0.723996	0	1.176895	0	3.168393	0.484229	1.715362	0.424029	0	3.748996	1.52381	1.981262	0	2.762862
ARL2	ARF-LIKE 2, ARG1-like 2, ATDJC39, GPS4, T2K10.3, T2K10_3, gravity persistence signal 4	ARG1-like 2	8.88921064044944	13.2621924841675	5.01006401838611	6.02533097957099	5.29539147088866	8.83876211031665	7.96382792236977	5.19228869662921	5.46980703472932	9.41108420326864	10.0608090265577	11.1721899754852	13.5323480326864	18.010263237998	10.0806725689479
ARL2BP	BART, BART1, RP66	ADP ribosylation factor like GTPase 2 binding protein	19.910501	7.516184	10.631086	10.664207	9.338739	16.068615	12.490852	12.507742	10.066546	13.934402	9.733942	10.262093	9.369274	10.466717	6.360435
ARL3	ARL3_0	ADP ribosylation factor like GTPase 3	9.16897691054545	8.52016797187879	6.3353916470303	7.30319228606061	7.57988568145454	9.90743285139394	8.90630295272727	7.21320772072727	8.98046939054545	10.8210366002424	7.01392256290909	8.9794448009697	7.33816745018182	6.25441859393939	4.44882919078788
ARL4A	ARL4	ADP ribosylation factor like GTPase 4A	3.35846684568439	2.19872722755013	3.60671641063644	5.10134781865737	4.06166092414996	3.30489400959024	12.8981641464691	10.4706007131648	4.45208668439407	5.47387664341761	8.55357530427201	8.67488474542284	9.89350201220575	9.3766208282476	2.18429146381866
ARL4C	ARL7, LAK	ADP ribosylation factor like GTPase 4C	20.0059075061052	16.6350358133566	19.2996467400947	18.5121748447546	14.706563348617	19.8420247642661	14.5215206967356	23.2116595170695	18.8654702893097	17.5772019053077	36.4102335519561	40.3173626628458	20.9872274637428	10.7964289985049	15.4122160328931
ARL5A	ARFLP5, ARL5	ADP ribosylation factor like GTPase 5A	13.078648	17.033707	9.404668	13.485198	12.888077	13.182817	9.661937	10.397363	12.453036	12.065247	13.243728	9.581339	14.009319	14.28491	11.258654
ARL5B	ARL8	ADP ribosylation factor like GTPase 5B	24.308519	10.738266	17.692602	21.359171	16.399891	18.437647	11.546463	16.489023	19.462538	11.543022	46.733753	24.330967	35.29961	28.576925	32.771206
ARL6IP4	SFRS20, SR-25, SRp25, SRrp37	ADP ribosylation factor like GTPase 6 interacting protein 4	3.880784	4.762011	3.880097	3.677006	4.501557	4.072087	5.396636	5.297294	3.990357	5.398735	1.958975	2.305648	4.248164	2.604499	3.223204
ARL6IP5	DERP11, GTRAP3-18, HSPC127, JWA, PRAF3, Yip6b, addicsin, hp22, jmx	ADP ribosylation factor like GTPase 6 interacting protein 5	19.5400885066667	21.8421963435556	10.5604591604444	24.6391323613333	16.1380128773333	19.3667932537778	12.0665389635556	22.5550328275556	31.1469638631111	32.9285622457778	26.9686755951111	60.8868403164444	25.4621852035556	47.9568092057778	24.2714163702222
ARL6IP6	AIP-6, AIP6, PFAAP1	ADP ribosylation factor like GTPase 6 interacting protein 6	3.60881012961211	4.42608757994324	2.88023419299905	4.03259012992747	4.98344217439294	2.6571565487228	4.79494394765058	2.6449731072217	2.28447757552822	5.88176912551246	3.49125860296436	5.04808772122359	10.0716413891517	6.32735673509934	4.95623004982655
ARL8A	ARL10B, GIE2	ADP ribosylation factor like GTPase 8A	35.1085821069638	24.282965621727	31.2487651554318	25.4300635158774	21.3886497949861	33.5939095732591	23.4857796885794	28.7226822155989	25.7308669236769	26.8987186373259	33.8749304094707	36.1577828384401	32.4333007498607	37.0497518373259	26.9903683147632
ARL8B	ARL10C, Gie1	ADP ribosylation factor like GTPase 8B	23.5984330375	22.9020869202381	31.2476375833333	33.7650808857143	28.1698660866071	23.6323321613095	24.5339470455357	28.7101021488095	32.8765538190476	25.9299305261905	25.3978279806548	27.0228119005952	26.7183994345238	75.992729864881	26.3302720803571
ARMC1	Arcp	armadillo repeat containing 1	9.36739670885706	14.1210270564163	9.77682535983631	7.31428495323005	9.6576215013154	9.99835924408068	9.42415262437884	10.7902099693072	8.25166195732242	10.3293530780474	14.4178253750365	13.6957573908214	14.7889213344051	19.0935800719088	13.2848583700672
ARMC5	ARMC5-1	armadillo repeat containing 5	0.526335	0.798075	0.548815	0.689849	1.310762	0.996586	0.120735	0.584147	1.138621	1.402234	0.567196	1.061505	4.725361	1.047271	0.489914
ARMC6	R30923_1	armadillo repeat containing 6	5.59464319062771	6.54731665085334	2.40801719728088	6.24490445820075	6.13127085970495	5.79393801070292	7.02888018947064	3.88670548510269	6.18352172403818	4.86812376106451	3.05724275122939	3.45365062337287	6.06405623286086	6.6036750708707	5.78170742435638
ARMC9	ARM, JBTS30, KU-MEL-1, NS21	armadillo repeat containing 9	1.48952837463977	10.3129767982709	0.637714984149856	2.61869675504323	4.86624611239193	4.29623855763689	3.84700185302594	7.05934446974063	3.77336568299712	2.62136985302594	1.27865956628242	1.33005979971182	0.466968268011527	1.59690556051873	3.15094101152738
ARMCX3	ALEX3, GASP6, dJ545K15.2	armadillo repeat containing X-linked 3	36.541032826109	17.5857637946768	44.8527011457541	47.7236504103929	37.3868630659062	41.8128231351077	23.2284289987326	46.5543054846641	11.9683085505703	31.490660791635	25.7758400572877	25.7573753766793	27.9347510765526	7.13584658732573	9.0426933756654
ARMCX4	CXorf35, GASP4	armadillo repeat containing X-linked 4	4.384057	1.616695	3.580469	2.061381	0.783473	3.763731	0.289034	0.876717	1.613607	1.71567	3.551015	0.299601	0.987247	2.192354	0.540766
ARMCX5	GASP5	armadillo repeat containing X-linked 5	1.549649	3.109942	1.186066	0.127758	2.242305	0.317435	0.371487	1.842356	2.066101	0.379918	3.211769	0.198857	2.921599	0.335099	3.580828
ARMCX6	GASP10	armadillo repeat containing X-linked 6	8.969836184	4.90728540472727	10.2968397501818	10.5357597283636	10.205638108	9.78955333272727	8.62685589418182	7.93150031454545	10.4241811276364	8.23584195345455	4.85803467890909	6.61101021490909	9.328315696	7.75075389418182	6.04592371272727
ARMCX7P	ARMCX6-ps, GASP10ps	armadillo repeat containing X-linked 7, pseudogene	12.0072215619621	5.91801518932874	2.74548670137694	14.5983553399312	2.37425434939759	11.2033978958692	8.61057645008606	12.9676358864028	13.0688970826162	9.89703590791738	6.8081675172117	9.96605949225473	10.1525146557659	1.61060143115318	7.77493286144578
ARMT1	C3H6orf211, C6ORF211	acidic residue methyltransferase 1	1.312684	1.789245	0.761469	3.677429	1.580615	1.514137	6.176618	5.276674	1.547127	2.829532	2.105062	7.957987	2.900757	4.765272	1.558967
ARNT	HIF-1-beta, HIF-1beta, HIF1-beta, HIF1B, HIF1BETA, TANGO, bHLHe2	aryl hydrocarbon receptor nuclear translocator	10.6476608070391	5.40685596726008	10.264508956415	7.96588494311438	3.692724	10.2619004970329	8.40748304031103	10.5188763533865	9.89946845917741	10.2528025889094	9.6087126419071	8.59877878146102	7.10772344137508	8.74685708532842	8.38483859566196
ARNTL2	BMAL2, CLIF, MOP9, PASD9, bHLHe6	aryl hydrocarbon receptor nuclear translocator like 2	4.13539478954986	3.75229257200753	2.96862752713852	2.88903709075119	4.68098748183529	4.61071610783037	6.00822284006369	4.63714785164279	3.52233125488493	5.45306001302649	0.333744955854682	1.53224135764944	2.14524239108409	3.28559382747141	0.558993258358663
ARPC2	ARC34, PNAS-139, PRO2446, p34-Arc	actin related protein 2/3 complex subunit 2	56.9599634476123	62.277003047933	55.4391195429437	55.9055390051675	59.631900721846	60.0101086805061	61.0931659465431	49.2939794119743	48.1618635181753	61.2219459321098	51.6140782671062	41.2830206245545	56.0548657546329	64.5996847920528	42.7541557362794
ARPC4	ARC20, P20-ARC	actin related protein 2/3 complex subunit 4	45.314758	57.915123	49.737251	45.910618	61.326843	45.44698	57.736477	43.918736	44.189266	74.944801	54.642673	56.152294	70.43808	73.978699	51.09454
ARPC5	ARC16, dJ127C7.3, p16-Arc	actin related protein 2/3 complex subunit 5	20.5813725126803	22.3446576011934	17.3488593497016	16.7275831987817	23.4352577109647	20.9291060574341	22.6497345780706	18.8622184068871	17.3213077490055	24.8349899116111	18.6961310772004	20.6186212671556	25.2942056949279	31.3550598258329	16.2835395266037
ARPC5L	ARC16-2	actin related protein 2/3 complex subunit 5 like	14.1215636360111	16.6273344648199	11.8842783113573	11.7398257022161	16.3744686257618	14.4057926698061	19.2077112897507	15.8958622581717	14.3217383711911	20.058643099446	17.0971544759003	20.0798675551247	23.5208256916898	20.1152514501385	17.0677886745152
ARPP19	ARPP-16, ARPP-19, ARPP16, ENSAL	cAMP regulated phosphoprotein 19	41.2079911773355	33.6339674188632	29.1629323550296	31.2616913301058	37.4405663573606	39.7998886273982	29.9232685840057	29.6117842383002	29.5188911447014	36.882617189887	40.6625570731576	39.5663629431594	41.0283969533799	42.320675429263	31.0721068190784
ARRB2	ARB2, ARR2, BARR2	arrestin beta 2	30.6482160116095	27.9384789292876	22.7257281467018	16.5956198712401	21.0049528875989	26.1114232163588	30.0747835810026	20.8524778047493	19.3291131641161	26.0284709118734	19.5160743920844	22.3020240659631	25.1075756701847	30.8490443984169	21.507346144591
ARRDC1	-	arrestin domain containing 1	5.24992340201439	5.48347198820144	5.5816507505036	3.64687187194245	4.14944011482014	5.18484482820144	4.4130742523741	6.81334980834532	4.37005904892086	6.32251979971223	6.56275204661871	5.97884756892086	7.04789579971223	6.2709879694964	4.91042780230216
ARRDC1-AS1	C9orf37	ARRDC1 antisense RNA 1	0.548578	0.616423	0.717412	0.753097	0.980353	0.607587	3.401565	0.939721	3.208629	0.59928	0.825032	3.412056	0.565259	0.762829	0.762186
ARRDC2	CLONE24945, PP2703	arrestin domain containing 2	9.56061852145923	7.78906899189318	8.13804427920839	7.51289113733906	5.88011522579876	8.61033952241297	7.40324328564616	8.89244137148307	8.92442168383405	7.32509701144492	10.5773032598951	8.79953504840248	8.20416597401049	6.89505271363853	8.17805374463519
ARRDC3	TLIMP	arrestin domain containing 3	7.46746972006626	3.46968367439659	3.65187076029342	4.00606309701846	5.34750679176526	6.26088771935637	3.6050107219593	3.47989369332702	3.86978562659725	4.71031871462376	7.58004217865594	8.86727884761003	4.8877794517274	6.02413051183152	4.2971103793185
ARSA	ASA, MLD	arylsulfatase A	1.99596573926868	2.09067657869634	1.28147593322735	1.37414043879173	1.87611409856916	0.840009952305246	2.44631575198728	1.9852593418124	1.57206377742448	9.52213415580286	1.1908793799682	1.85365382193959	5.80093744038156	1.60673357710652	1.0118987217806
ARSB	ASB, G4S, MPS6	arylsulfatase B	4.214923	4.795574	5.150635	5.334339	4.522168	4.304836	8.670828	6.283381	4.376076	5.218806	4.378909	4.335742	3.318347	3.784816	5.482442
ARV1	T25K16.2, T25K16_2	ARV1 family protein	2.94388707925697	4.84437190526316	2.83125091083591	3.69244607616099	2.99042536160991	3.03208823962848	3.63543637708978	5.13919038513932	3.87170079876161	3.90719299814242	7.04342772198142	7.42858753126935	7.27858674427245	5.99214733684211	5.56645489411765
ASAH1	AC, ACDase, ASAH, PHP, PHP32, SMAPME	N-acylsphingosine amidohydrolase 1	4.180831	1.54311	0.99821	0.62793	1.384045	2.646376	1.297625	2.191199	2.769101	4.3893	1.935872	2.14209	2.499644	1.421564	2.550725
ASAP1	AMAP1, CENTB4, DDEF1, PAG2, PAP, ZG14P	ArfGAP with SH3 domain, ankyrin repeat and PH domain 1	6.61932183684588	6.97179816315412	10.7787855220072	10.3279852639427	10.4827313978495	6.98223638982079	7.89234363311828	10.3406798936201	10.8182657987097	9.66242897577061	9.22713560688172	7.37382433863799	10.6161903571326	9.54745048129032	14.0023810688172
ASB1	ANTHRANILATE SYNTHASE BETA SUBUNIT, F4F7.39, F4F7_39, TRP4, TRYPTOPHAN BIOSYNTHESIS 4, WEAK ETHYLENE INSENSITIVE7, WEI7, anthranilate synthase beta subunit 1	anthranilate synthase beta subunit 1	8.78839357626693	10.6519586590567	2.61496453336678	9.16072344041646	9.31102275727546	1.31395392774712	6.25707298883593	1.58450847277973	7.03492218728048	6.97096669179629	8.0178186927998	6.26862436615655	7.29347923406924	5.2432814993728	9.36324533115906
ASB2	ASB-2	ankyrin repeat and SOCS box containing 2	2.87135966223612	7.81603219781079	1.0890689601251	11.6962699519156	3.13432479163409	2.18813980258014	0.500883588741204	2.49899358561376	4.90598709968726	9.10872248006255	2.07824663096169	1.41951403362002	0.995308266614543	6.68057310555121	0.545288684519156
ASB3	ASB-3	ankyrin repeat and SOCS box containing 3	5.74161426843318	8.72162280184332	7.29087895506913	6.68431000691244	7.44560113479263	5.4242209516129	7.54739453225806	8.52206313018433	8.47186930184332	8.84774211059908	9.49244780299539	8.0759361359447	7.04456374423963	4.98280394009217	6.41213918894009
ASB6	-	ankyrin repeat and SOCS box containing 6	6.79266074941905	4.56097848528273	5.49470217873741	5.31553604395817	5.49030579415182	5.89895120778466	4.40844955344694	5.10130602246321	4.53739067621998	5.49126035921766	6.24848408830364	8.43276134663052	5.80857993048025	5.61891847017816	6.19161627614253
ASB8	PP14212	ankyrin repeat and SOCS box containing 8	4.9296764875717	3.69743232695985	3.64117090057361	2.52143326577438	2.53944008604206	5.06078487189292	4.441514208413	4.22918414722753	2.5028730248566	4.00771263479924	3.8669106042065	4.59927338814532	4.5203479789675	5.96662643021032	4.39470281070746
ASCC1	ASC1p50, CGI-18, SMABF2, p50	activating signal cointegrator 1 complex subunit 1	4.08392501046125	5.40208149809796	2.18904634522111	1.53965074060865	4.9339192189729	3.56621026699952	4.37939461055635	3.27618428364242	2.56279393105088	5.89455004374703	6.09957594246315	5.56569465644318	10.3131134279601	7.50344970209225	4.75525429125059
ASCC2	ASCC2-1, ASCC2-2	activating signal cointegrator 1 complex subunit 2	12.8540164626563	10.7651617553227	11.8304650561	9.17159725988509	12.222771359243	11.9042039330855	11.0300211740453	10.6504399543765	12.3366521149037	15.7556233295032	9.65320190909091	9.1260581436296	9.9087658570463	13.5121821277459	13.0721861855357
ASCC3	ASC1p200, HELIC1, RNAH	activating signal cointegrator 1 complex subunit 3	2.966779	3.317924	3.119946	2.679775	3.359368	2.911826	4.567327	1.058176	3.821751	3.354004	3.658288	3.028312	4.580922	6.708721	4.287719
ASCL2	ASH2, HASH2, MASH2, bHLHa45	achaete-scute family bHLH transcription factor 2	0.604091	0.164178	0.34597	0.763501	0.29179	0.89037	0.359265	1.983866	1.67341	0.902378	1.789798	2.928144	6.097764	1.545233	3.006441
ASF1A	CGI-98, CIA, HSPC146	anti-silencing function 1A histone chaperone	16.671246	11.979686	19.241518	21.675959	22.344532	21.698061	18.30921	22.667055	29.868038	24.414557	17.898706	25.710941	13.612679	14.139525	15.644871
ASF1B	F16F17.110, F16F17_110, SGA01, SGA1, anti- silencing function 1b	anti- silencing function 1b	7.969225	13.349053	5.471012	3.444665	14.531593	6.750421	14.866267	3.792501	2.479268	17.398596	7.436042	10.66621	19.504795	22.322157	15.077416
ASH2L	ASH2, ASH2L1, ASH2L2, Bre2	ASH2 like, histone lysine methyltransferase complex subunit	4.67659454237288	10.1169999476117	5.76828501325116	3.57002983359014	4.51928545146379	5.26897927211094	4.922222403698	2.98451809799692	1.70142160862866	4.38791426810478	3.79540557781202	3.73001375038521	4.87215583359014	6.27628694545454	5.73252800616333
ASL	ASL2	argininosuccinate lyase	7.59550562053572	6.39819180187075	3.59644635841837	3.76139843090986	7.75068843409864	6.50719495960884	13.5787107901786	4.52285099255952	4.66821739562075	8.58479395323129	4.28308312988946	5.04755193856293	7.88746224787415	5.64526639647109	6.40553877317177
ASMTL	ASMTLX, ASMTLY, ASTML	acetylserotonin O-methyltransferase like	32.9350401228997	13.5762833466155	13.593434868939	19.0173733077292	19.5257825957753	33.40004006241	16.7086454853577	20.3675446409025	20.6824807988478	37.3832889596735	28.0223193783005	33.1228319831973	20.4955559222276	20.3102648535766	29.1015678079693
ASNA1	ARSA-I, ARSA1, ASNA-I, GET3, TRC40	arsA arsenite transporter, ATP-binding, homolog 1 (bacterial)	29.4888663817244	33.8873509329403	28.8750807015475	28.3179398201916	27.9374532409727	31.1360139484156	36.0112570788504	31.6952807310243	28.4209018128224	32.211299843773	28.4170754193073	40.0257657184967	37.0067121709654	41.4817333529845	27.3893711540162
ASNS	ASNSD, TS11	asparagine synthetase (glutamine-hydrolyzing)	20.832537786167	40.6937277912006	19.0469633972781	20.3331025516406	44.3207216909023	21.3279315628262	26.9156130617077	22.3347686608874	21.0009153888889	35.2903297788963	21.418674812267	20.8891197637957	32.2469884821029	30.9982325186428	25.0502988048098
ASNSD1	NBLA00058, NS3TP1	asparagine synthetase domain containing 1	19.9034530930133	11.1811057895414	17.2484281183026	5.38397322460351	5.30830675653665	19.0599003099014	4.52098260180026	20.8147908568367	6.46554369309901	16.9474955182169	23.7670396960994	14.8895817003858	9.52227309258465	25.8806066463781	24.1057727179597
ASPHD2	ASPHD1	aspartate beta-hydroxylase domain containing 2	6.363176	2.58676	8.721323	7.496765	4.810913	7.467014	5.453993	10.029891	8.885966	4.162965	3.418443	4.780775	4.030135	3.283218	3.654946
ASPM	ASP, Calmbp1, MCPH5	abnormal spindle microtubule assembly	1.261175	3.944093	1.994602	1.391415	3.873883	1.155747	3.294563	1.336033	1.729947	3.780632	1.266888	1.089458	3.302328	4.853366	2.756042
ASPSCR1	ASPCR1, ASPL, ASPS, RCC17, TUG, UBXD9, UBXN9	ASPSCR1, UBX domain containing tether for SLC2A4	0	0	0	0	0	0	0	5.158329	0	0	5.100664	0	0	0	0
ASS1	ASS, CTLN1	argininosuccinate synthase 1	9.898883	1.41747	8.717608	4.004875	2.39226	4.070351	0	2.649829	1.958911	0	3.37692	1.429752	1.827157	0.886749	3.332392
ASXL1	BOPS, MDS	ASXL transcriptional regulator 1	17.265821181381	12.2172814959623	13.6023693188458	11.5477317796026	13.0050410418292	15.1795711665003	12.2010643085927	13.6732958139007	13.9660903437075	13.1342594368932	16.4424588432084	14.8419174777243	17.6623285053988	24.0556072046094	13.9763853626713
ASXL2	ASXH2, SHAPNS	ASXL transcriptional regulator 2	5.10165575751397	4.10042288257061	6.63017407053315	7.1653035585259	5.76013142999547	5.65995862037457	7.03594399773448	7.83747799320344	7.80292456396315	7.4130141672708	10.2207482789609	7.73201529965262	4.194183144087	4.70376050211448	13.2964100003776
ATAD1	AFDC1, FNP001, HKPX4, THORASE	ATPase family, AAA domain containing 1	10.9665416317299	18.7796169783371	15.5182524835935	15.1467408356164	13.0841251949665	10.3160266600828	14.8982279330997	14.9526847190188	13.5218523469258	13.2706215766168	19.4856513039184	18.9459073864288	19.6347816999044	20.4907470041414	17.6144890200701
ATAD2	ANCCA, CT137, PRO2000	ATPase family, AAA domain containing 2	7.4858717705301	12.0125749460916	5.27211638957772	2.82240147439353	10.7762120485175	7.24322927726864	11.7149591300988	4.21032620610961	3.02533529919137	16.249777075292	8.13007037070979	8.760147737646	14.7332200391734	22.3212748402516	13.4865182785265
ATAD3B	AAA-TOB3, TOB3	ATPase family, AAA domain containing 3B	19.4249250853413	18.4409439148825	15.4743759809772	12.7753049920179	12.5368839557628	18.125771675345	17.1768334265573	17.3894264607982	14.6399297641925	10.7302131139127	14.5738831146587	16.522013921671	16.5503903862738	14.7325889392018	14.7859892357329
ATE1	ARGININE-TRNA PROTEIN TRANSFERASE 1, ATATE1, DELAYED LEAF SENESCENCE 1, DLS1, MJJ3.1, MJJ3_1, arginine-tRNA protein transferase 1	arginine-tRNA protein transferase 1	6.44227421924549	6.17464894878804	4.53733173829051	7.97497022872243	4.03609763914707	6.07515508930199	4.11452572662657	7.89656933369783	6.29456525897576	3.74832405831966	9.87588403298706	2.93500699289229	6.14253268288682	4.73682708948424	8.92703718571168
ATF1	EWS-ATF1, FUS/ATF-1, TREB36	activating transcription factor 1	10.2184481329089	12.9593860700358	10.3899086522085	10.7263660234779	12.9286178591325	11.3175507946677	11.8739712821329	10.4375818834063	12.4677508873856	13.1010690966972	12.7301206796657	12.2315946354954	15.3412768074015	15.3164268674891	15.2869195153203
ATF2	CRE-BP1, CREB-2, CREB2, HB16, TREB7	activating transcription factor 2	10.0958731971102	7.74324163510891	13.9756913961613	16.5571472113435	10.4163555600604	8.92378492171663	9.9517288337287	11.1393888770757	14.0115075544533	8.65864683221911	11.7478106254044	13.1555206295018	10.4157944819927	10.9859990323485	8.86570154647401
ATF3	-	activating transcription factor 3	27.0877768975332	10.9272510146381	43.49581095717	42.4087984030903	39.4956558574139	42.4348097104906	52.3661317178097	32.2464841396042	34.7860936267281	44.6071618031987	45.9087044703172	33.056212152887	29.4231040737327	31.9531902805638	26.6800074846842
ATF4	CREB-2, CREB2, TAXREB67, TXREB	activating transcription factor 4	166.632996384233	373.05604265021	318.682467878684	314.029748562572	342.331892190203	175.716763120934	312.801721905473	301.030325331037	301.855041081898	307.52198716992	253.995824798699	307.897152840796	320.044146031764	294.03555939801	236.865894484118
ATF4P3	ATF4C	activating transcription factor 4 pseudogene 3	3.612861	7.339735	5.480295	6.615924	6.933688	3.190973	6.542323	5.994364	6.105497	5.796296	4.833037	7.070923	6.013913	5.898267	4.507063
ATF5	ATFX, HMFN0395	activating transcription factor 5	3.48453818204182	2.55867194177942	1.27323698810988	2.6495992599426	1.55975158753588	3.44664996473965	3.65109526609266	2.83216504182042	2.92197814227142	3.76065900328003	2.32430106109061	1.6939412898729	2.48018552275523	3.03398452316523	1.43821024354244
ATF6	ACHM7, ATF6A	activating transcription factor 6	7.93296803061341	7.25859624058268	8.12529802936156	9.11602130590645	7.05137297280073	6.02496950221919	10.1115614421304	9.08112000182087	7.87338994605667	7.4046498044839	8.3777171066348	7.30784534346193	9.29313048901787	9.57428468476158	7.25562553681575
ATF6B	CREB-RP, CREBL1, G13	activating transcription factor 6 beta	10.7550894721515	10.4838896268024	10.144191605598	8.72717620949958	9.31879549985864	13.1180332397512	11.4552758645745	13.5983474862878	13.243383089624	12.8663370817077	13.1169561436245	12.7706578303647	12.2322287823014	13.797228049477	11.0389105877863
ATF7IP	AM, ATF-IP, MCAF, MCAF1, p621	activating transcription factor 7 interacting protein	3.10701813020951	1.68341020770444	2.05028000045055	2.05264319644064	3.0180775670196	2.7120395145303	3.20434205384096	2.77679296981302	3.40949566749268	3.84907888240595	6.21867531741383	6.27098701621987	3.51471681121874	4.63554330997972	4.42930801802208
ATF7IP2	MCAF2	activating transcription factor 7 interacting protein 2	3.47987950534292	2.90656183718671	1.40711132446085	1.30239729182048	2.26616012959005	2.64464523275695	1.31744092306198	1.21252779502623	1.03984587507286	0.219870617835632	1.11762509325821	0.922880027006023	1.83248975053429	1.59156618904216	1.68073726947737
ATG10	ATATG10, autophagy 10	autophagocytosis-associated family protein	5.481533	8.026348	9.131411	5.902852	1.226918	3.674141	2.016495	2.458827	2.529473	1.837626	0.420781	6.404018	3.967867	6.691352	1.775024
ATG101	C11H12orf44, C12orf44	autophagy related 101	67.7302330674079	41.7746807873523	68.1545000118138	66.7620586650452	60.0335381730368	64.7289167609451	60.3831761730368	67.7460544711605	69.4615476532314	56.1569834767199	49.4849085448228	68.4484029603891	61.9491751230021	49.8172386990966	49.4917386115358
ATG12	APG12, APG12L, FBR93, HAPG12	autophagy related 12	5.72770594444444	6.55205429222222	6.93793822222222	7.30203064666667	6.17147695555556	3.96866635555556	3.92885552111111	7.20802393333333	6.69487186333333	4.54719949	9.83998206555555	9.17927516111111	7.06551195666667	6.51737435555556	7.13644677777778
ATG13	autophagy-related 13	Autophagy-related protein 13	18.9231402005271	16.132095712058	23.4480573386778	24.3653263083681	18.2790564067648	18.62358145179	20.4110338236328	22.9149940199868	24.0164291772458	20.2981184515704	17.3988026244235	19.119568013837	16.6200317742148	15.7111458565781	16.2162670076872
ATG14	ATG14L, BARKOR, KIAA0831	autophagy related 14	4.352777	6.693743	4.275781	5.372763	2.822417	4.667202	4.427621	4.813984	7.017626	4.682727	6.296882	6.946696	4.074533	4.846362	5.287839
ATG2A	-	autophagy related 2A	2.91639780556866	3.20973316045304	1.61378328881548	2.90737499905616	2.51252353720308	2.06651657763096	4.367781523832	5.12370144785276	6.27056448812333	5.02171794856064	3.36254604955168	3.72932543117823	5.49525561003618	4.79101063567721	3.53161602013528
ATG2B	C14orf103	autophagy related 2B	4.02571708611449	5.48668867569499	3.6233146098049	4.59434756714071	5.3973979625527	5.71561051039806	7.28312211777317	5.78451311305653	8.07126635725005	5.23135940648896	6.90451570699636	3.52758676159508	5.10665175973701	5.48568367255056	6.93532995533481
ATG3	APG3, APG3-LIKE, APG3L, PC3-96	autophagy related 3	11.6490293000607	12.273922617415	11.669606534284	13.4197006092233	10.731892537318	9.10034747390777	14.5893055415655	13.3506945916262	13.1316563701456	12.0244743331311	12.853213998483	14.6043129104976	20.2831917251214	15.257392087682	13.5792086680825
ATG4A	APG4A, AUTL2	autophagy related 4A cysteine peptidase	4.48399915592028	0.00891310355607659	6.14986891832747	2.82589231692067	2.56697067760844	6.39906657600625	5.1720416119578	4.43170523134037	3.4803830805002	3.5311127448222	3.954713335678	4.56430249745995	5.05699349042595	5.29078818327472	1.8065451066823
ATG4B	APG4B, AUTL1	autophagy related 4B cysteine peptidase	13.3876942101656	8.90779245673901	11.6523942380069	13.8835919537407	8.65950573115363	12.836245856225	12.3365405408338	10.9732219330383	17.7680355773844	10.4384079336094	11.7485876280697	14.175724794546	8.58313649100514	9.30301557267276	12.5005544762993
ATG4D	APG4-D, APG4D, AUTL4	autophagy related 4D cysteine peptidase	5.17319612419562	2.91118250772201	4.35224445817246	4.90025444594595	3.01784224774775	4.39884962676963	1.5789375	4.48403851158301	5.45721556306306	3.65875268790219	4.20995897297297	6.71493201158301	5.54760439189189	3.81452590926641	4.171340497426
ATG5	APG5, APG5-LIKE, APG5L, ASP, SCAR25, hAPG5	autophagy related 5	4.774857	6.166226	8.708007	7.695494	7.012791	7.783062	6.621425	6.11142376672158	6.374869	4.69918	4.3346209446458	10.34871	6.281597	6.679261	6.897219
ATIC	AICAR, AICARFT, HEL-S-70p, IMPCHASE, PURH	5-aminoimidazole-4-carboxamide ribonucleotide formyltransferase/IMP cyclohydrolase	13.7181935099429	26.8191815908571	10.3541482393143	10.0303673350857	13.7561533627429	12.2125780089143	13.8338278146286	8.6506955504	8.72040056525714	13.6728305289143	9.24711829485714	7.76790773782857	22.8865942612571	25.1140498393143	15.4631269030857
ATL2	ARL3IP2, ARL6IP2, aip-2, atlastin2	atlastin GTPase 2	5.25631829932677	6.46991816494045	7.5330773081305	6.31860642490937	5.11599935473848	6.23285157690316	6.15429448886587	5.96724660201968	6.68017227187985	4.94473100725013	7.96775338658726	8.82697226773692	5.90887915794925	6.28545496530295	7.38972501165199
ATL3	RING-H2 ZINC FINGER PROTEIN ATL3, T9N14.21	RING/U-box superfamily protein	9.344872	11.047624	8.590342	7.209684	8.453918	9.950562	8.649534	7.985263	8.254994	13.558568	13.703726	14.066317	14.660475	13.848772	12.906095
ATM	ARABIDOPSIS THALIANA ATAXIA-TELANGIECTASIA MUTATED, ATATM, PIG1, ataxia-telangiectasia mutated, pcd in male gametogenesis 1	Serine/Threonine-kinase ATM-like protein	0.001893	2.574528	0.002974	0	0.003858	2.329377	3.280456	3.419306	3.324851	2.378815	3.31971	1.047422	0.001682	0.328805	3.034915
ATMIN	ASCIZ, ZNF822	ATM interactor	9.753859071847	7.0983772055479	5.85223987439697	5.66593117729152	4.71415336423156	7.13423278308063	6.0051575616816	5.97102080892488	7.51001471950379	6.39508698604411	9.97525120968298	6.84491113628532	6.98106192487939	6.91129227015851	7.33820614972433
ATN1	B37, D12S755E, DRPLA, HRS, NOD	atrophin 1	16.1517055159121	11.976868232407	16.6262491734648	14.039987976468	10.8214281810847	17.1427414793814	15.2096342292694	18.1614639856567	17.5693865425818	13.8839622451815	21.2553836201255	17.4180117283729	12.5990988240699	14.7519544578664	20.2359815562528
ATOX1	ATX1, HAH1	antioxidant 1 copper chaperone	34.863861	37.919487	21.848194	17.361679	33.912266	42.446529	42.69614	25.682261	19.236744	44.799923	23.219116	35.607243	45.09576	45.734306	22.542011
ATP10A	ATP10C, ATPVA, ATPVC	ATPase phospholipid transporting 10A (putative)	1.93319646486846	5.33279571428571	0.0880428671328671	0.769254778221778	0.188024871794872	2.26809128005328	2.09716673193473	1.95328661005661	1.49838595071595	3.72427684648685	1.35150473593074	2.54478752614053	1.60118632367632	3.78366672394272	3.28939847186147
ATP11A	ATPIH, ATPIS	ATPase phospholipid transporting 11A	0.004298	0	0.001978	0.007379	1.672742	0.012242	2.087675	2.790391	0	0.006784	3.612362	2.639618	0	2.916688	0
ATP11B	ATPIF, ATPIR	ATPase phospholipid transporting 11B (putative)	6.73595205052317	7.60814287369208	7.59691677443946	1.88645276576981	6.22912072182362	8.34435831733931	5.29382588475336	6.78108893064275	1.28828807309417	6.39871528011958	8.93242581121076	9.62605550089686	9.66965484529148	10.3948218458894	7.55237582556054
ATP13A1	ATP13A, CGI-152	ATPase 13A1	13.8453090873501	12.21083091632	13.2913056687057	11.8247717484708	18.7015635040372	11.8625940139467	19.64933885931	11.7018866682163	11.2535120127233	12.5199692033276	11.649470936873	9.35064499510644	13.2644184781013	12.2736194871544	11.2625300303401
ATP13A3	AFURS1	ATPase 13A3	21.9160037148753	35.1460895290628	32.4920842236457	29.9280464989682	24.2391910462597	23.0316097672399	26.4969151568358	27.9526053932072	32.1020776521066	26.959428416423	22.1437146646604	17.4799289087704	16.7199681513328	19.7850317100602	26.4677274578676
ATP1A1	CMT2DD	ATPase Na+/K+ transporting subunit alpha 1	106.535151340347	78.465945617341	114.610913643931	114.060882708671	124.894750275607	128.307983738728	88.0507782915607	92.2767669563006	132.205018340809	130.635490778728	104.486329316994	90.2444815583815	162.910481877225	193.208900415723	86.618712132948
ATP1B1	ATP1B	ATPase Na+/K+ transporting subunit beta 1	26.8959012317246	60.2259673034067	16.2476772963094	32.06682547445	36.2313913289567	24.1931622370475	26.3921166167495	17.8559511497516	29.0913121877218	49.2075180954578	32.8946593431512	50.0193489684173	24.9680898261178	15.1133772200142	36.2365752998581
ATP1B3	ATPB-3, CD298	ATPase Na+/K+ transporting subunit beta 3	97.958671592666	90.5129893780971	93.3631878191278	104.133665287413	94.3043528315164	85.1868033994053	74.0440139197225	88.7402257809713	98.5700790173439	103.287787950446	109.773018203171	109.264685073835	114.582273446482	96.3574304226957	124.988976349851
ATP2A2	ATP2B, DAR, DD, SERCA2	ATPase sarcoplasmic/endoplasmic reticulum Ca2+ transporting 2	30.8834401872679	32.6072178923077	39.3302214467905	37.1712779737931	31.0742581128912	36.2252702981432	30.3100701006897	34.8061183580902	46.9006054205836	38.2190664534748	36.1658880425464	20.8059689459947	25.5055933816446	34.5841380923077	31.9014631587268
ATP2A3	ATP2A3_tv1, SERCA3	ATPase sarcoplasmic/endoplasmic reticulum Ca2+ transporting 3	10.9419431909348	8.92481628607007	12.6474437205711	14.0976600996181	8.6435632609995	7.81115816652831	13.9652435303005	7.42234393259173	8.79517466046821	12.7702476204549	15.2991235480657	13.1365914982567	18.735041280259	17.3715396571476	22.8156522674747
ATP2B1	PMCA1, PMCA1kb	ATPase plasma membrane Ca2+ transporting 1	10.9436783287963	11.1732525108464	8.15656523904721	9.58837542237346	9.90828522501064	11.5156126805615	12.5988843032752	8.76694226712037	9.7912033726074	13.8411952186304	29.4596251008082	16.4146472390472	17.5445401071884	26.6960281807741	25.7862214466185
ATP2B4	ATP2B2, MXRA1, PMCA4, PMCA4b, PMCA4x	ATPase plasma membrane Ca2+ transporting 4	6.49124927567786	3.81436999778248	3.72802825239391	5.20101044693075	4.8596908396331	8.03094375325068	6.70257637576857	4.43218884588247	6.34538645217216	7.84454386735208	9.82385391754863	5.10702807539563	6.1819833395827	7.32979676403588	5.69312498699728
ATP2C1	ATP2C1A, BCPM, HHD, PMR1, SPCA1, hSPCA1	ATPase secretory pathway Ca2+ transporting 1	3.37971170060548	1.63585430544933	2.82814141491396	2.70713198852772	4.73800378808158	3.97100760165711	2.06290330863607	1.92341763384321	5.69687603537285	3.10633821367113	3.15841338942001	2.38006583938815	3.43558155752071	3.49955916666667	3.02489856994901
ATP5A1	ATP5AP2	ATP synthase, H+ transporting, mitochondrial F1 complex, alpha subunit 1, cardiac muscle	25.1853262580545	29.2620347884825	20.201212616965	23.8051655548638	24.3422957727627	25.6644946599222	25.9819078291051	21.1103185573541	23.0812609371206	31.8973371445914	26.1565819648249	23.1317515861479	30.5969207919066	37.102714220856	22.7389624294163
ATP5B	-	ATP synthase, H+ transporting, mitochondrial F1 complex, beta polypeptide	135.443979611542	125.338418248062	118.926971092162	105.365073774763	118.401862296296	140.243740577519	136.117087365633	115.689163496985	110.768965250646	135.244761085271	109.105803416021	108.973052085702	133.003869215762	149.337249908269	103.505074605943
ATP5C1	-	ATP synthase, H+ transporting, mitochondrial F1 complex, gamma polypeptide 1	53.3233391334997	67.7735619095446	46.7230856550218	43.7969428646288	52.4806658983157	57.4311139881472	60.0624352813475	51.4445040068621	45.6967052121023	63.4450299488459	44.156825922645	59.3031015402371	64.716340893325	65.2745785995009	44.1161423973799
ATP5D	-	ATP synthase, H+ transporting, mitochondrial F1 complex, delta subunit	9.91000937909836	18.1813535150273	10.6711165963115	9.45021384221312	9.51481328688525	14.1936176400273	14.1248109788251	16.2237875724044	12.0616803948087	14.1834241086066	10.3016724405738	13.3545414275956	17.7458072431694	11.2065143046448	8.46430209972678
ATP5E	-	ATP synthase, H+ transporting, mitochondrial F1 complex, epsilon subunit	30.5885596826536	34.2898934081067	27.5759208194864	29.2112421242447	31.290489302996	30.6472173702165	23.705579667422	24.5325794496475	28.5432378227593	29.1522461158107	27.1228819687815	30.7162819890483	37.7832137713998	33.7860280703676	26.1016346745972
ATP5F1	-	ATP synthase, H+ transporting, mitochondrial Fo complex subunit B1	36.3141485861214	38.2122438692689	28.1217484572491	27.8476552915118	30.6088105508055	35.284280261772	35.4841792695167	30.4907143457249	26.7710150526642	38.206700645601	27.923795657373	39.9554593246592	40.4128139526022	35.6369078813507	30.8585166301115
ATP5G2	GB16842	ATP synthase, H+ transporting, mitochondrial Fo complex, subunit C2 (subunit 9)	19.1941670460922	30.1750480091612	13.6247525980532	16.8469418116232	14.8257656988262	13.2491800134555	15.8374195084455	15.7943185465216	13.1036020884626	15.2780203048955	12.2930978050387	21.4494112676782	13.8747807048382	14.5197960483825	11.0546257549384
ATP5I	-	ATP synthase, H+ transporting, mitochondrial Fo complex subunit E	88.4003694794521	89.0239101232877	73.8733530136986	56.7389166849315	81.7345861780822	102.438597479452	91.8492133972603	65.5354396027397	60.0243467671233	95.082978739726	62.1541532876712	115.383036438356	89.7423849452055	85.5896198219178	50.7869162465753
ATP5J	-	ATP synthase, H+ transporting, mitochondrial Fo complex, subunit F6	34.0159633610817	39.66791423807	27.4801732211029	22.4758160689289	36.9103078372216	33.016515597561	44.0620660540827	28.076270421527	23.6554144310711	44.5209699369035	22.4124269538706	29.7504723711559	36.2755722497349	35.0596396855779	25.2767757242842
ATP5J2	PTCD1	ATP synthase, H+ transporting, mitochondrial Fo complex, subunit F2	21.1565213605556	26.8908822822222	16.0518376116667	15.4826026255556	18.1934365194444	19.5484624538889	21.2097187933333	15.80400074	15.4157149494444	24.890868425	17.3285598277778	22.1698863561111	23.4624796761111	25.5371907216667	17.139494265
ATP5L	-	ATP synthase, H+ transporting, mitochondrial Fo complex subunit G	43.2049958872796	43.3759099156171	38.397232790932	39.9369054565491	41.9049625875315	40.442039768262	38.3966584005038	31.4113688702771	37.1579635232997	47.7918897544081	34.5830195264484	45.4518598564232	46.3963846738035	40.6427362241814	30.3170224168766
ATP6AP1	16A, ATP6IP1, ATP6S1, Ac45, CF2, VATPS1, XAP-3, XAP3	ATPase H+ transporting accessory protein 1	11.3818798665062	6.89104468228106	10.0309020255508	9.0231395369376	6.74983339881503	11.7456141862618	9.93188376226625	10.4435757567117	10.6063520372153	10.1606403451213	8.91717041399741	9.83670926939456	8.60036472153305	9.83986916293279	6.86610553971487
ATP6AP2	APT6M8-9, ATP6IP2, ATP6M8-9, ELDF10, HT028, M8-9, MRXE, MRXSH, MSTP009, PRR, RENR, XMRE, XPDS	ATPase H+ transporting accessory protein 2	17.6100899773884	18.1572033640475	17.5950761240814	12.7901735491803	14.5978938711136	12.3752636890899	15.6453521599774	16.9214647156586	15.4277425692482	16.275310326173	22.3567282970605	23.400232861221	12.3963271599774	26.1878273928773	9.92738159327303
ATP6V0A2	A2, ARCL, ARCL2A, ATP6A2, ATP6N1D, J6B7, RTF, STV1, TJ6, TJ6M, TJ6S, VPH1, WSS	ATPase H+ transporting V0 subunit a2	11.7018128425558	9.5610114521553	8.01866532711709	10.24065883797	7.7278326383369	7.52238524304494	14.936295	10.8851962992969	10.3512355181902	13.1021530764292	6.051594	9.54905502843167	9.88585817089575	16.2573379981657	13.478329318557
ATP6V0B	ATP6F, HATPL, VMA16	ATPase H+ transporting V0 subunit b	21.8415809255711	14.4898387815033	22.5859623002948	16.7405148308769	15.3423809664702	27.1706684115696	24.9968648515107	27.7066232899779	23.0703648559322	21.1728391860722	15.6575040324245	18.4405846997052	19.22902483493	19.478022141857	14.9783931326455
ATP6V0D1	ATP6D, ATP6DV, P39, VATX, VMA6, VPATPD	ATPase H+ transporting V0 subunit d1	16.4193509364855	8.03253097671136	17.0025405282287	15.2619314703599	15.2960702251235	22.3879090296401	15.2238339043754	16.5621038263938	18.1200384678899	22.2636548098095	10.9009857780522	16.7339012050106	13.661061549753	16.5289707074806	6.77268695412844
ATP6V0E1	ATP6H, ATP6V0E, M9.2, Vma21, Vma21p	ATPase H+ transporting V0 subunit e1	49.6890261668892	39.6809308010681	43.4155478284379	47.8208820440587	32.8894003397864	44.6452386001335	42.8478961408545	40.8727553604806	44.5777386528705	41.8525587309746	48.9406038124166	62.8891413491322	56.7624874612817	56.5039476602136	36.8680250747664
ATP6V0E2	ATP6V0E2L, C7orf32	ATPase H+ transporting V0 subunit e2	0.33544796259626	4.8327531103777	4.5189175489549	0.297570770077008	3.5822507257059	1.45889426916025	6.31448053281995	0.367247810781078	0.545743754675468	8.90829075724239	0.346342232123212	1.37222340814081	3.00157054528786	12.1645877972131	0.437532801246791
ATP6V1A	ARCL2D, ATP6A1, ATP6V1A1, HO68, IECEE3, VA68, VPP2, Vma1	ATPase H+ transporting V1 subunit A	10.427505	6.693092	11.906734	14.846452	10.190135	11.310757	8.620373	13.884024	15.271123	11.996262	4.214365	4.897499	5.330375	6.002229	4.364113
ATP6V1B2	ATP6B1B2, ATP6B2, DOOD, HO57, VATB, VPP3, Vma2, ZLS2	ATPase H+ transporting V1 subunit B2	39.109765832157	46.7298600400903	51.8204065059289	54.4965141043196	42.0290944936477	41.5709367454828	39.3622955023998	54.4950701376341	59.3514607985601	32.6289903715415	37.1975664013269	54.3685784590627	31.1155189754376	38.4985015818746	48.0368589013269
ATP6V1C1	ATP6C, ATP6D, VATC, Vma5	ATPase H+ transporting V1 subunit C1	6.20866269885057	6.31135862599469	4.69596829071618	6.13964323465959	3.95454834977896	7.12748316251105	4.99729536870027	6.53452972555261	7.98011458956675	5.24838827515473	9.25834802970822	9.11726860760389	8.84186667480106	8.62121748576481	8.1028556495137
ATP6V1C2	ATP6C2, VMA5	ATPase H+ transporting V1 subunit C2	9.843573	14.001765	9.267217	9.981557	11.113414	6.403225	10.527993	11.017146	8.378439	11.593224	8.382447	9.582193	0.723462	6.85673	1.40277
ATP6V1D	ATP6M, VATD, VMA8	ATPase H+ transporting V1 subunit D	9.6229456737937	4.88239711586247	11.0568981167293	14.3796147310026	11.2741023744582	8.75565590291823	6.274066689974	10.96833637128	25.0179142484831	12.1013480725224	9.66953883097371	11.2940451938746	22.4055803946836	13.1230560817683	13.8685488809593
ATP6V1E1	ARCL2C, ATP6E, ATP6E2, ATP6V1E, P31, Vma4	ATPase H+ transporting V1 subunit E1	65.3926882082739	47.9333110242511	60.5369093290537	55.806430086543	53.7351224246315	59.74563710699	52.2315441107941	60.5220682796006	60.0810433338088	51.7325526547789	56.0013894246315	65.5213498178792	51.4182944959582	53.9403097242035	41.8991455991441
ATP6V1F	ATP6S14, VATF, Vma7	ATPase H+ transporting V1 subunit F	66.320496	54.032017	56.142574	56.375572	48.00248	75.637558	75.591209	70.720215	54.953663	63.212566	45.262497	55.023869	71.484787	77.422127	49.473946
ATP6V1G1	ATP6G, ATP6G1, ATP6GL, ATP6J, Vma10	ATPase H+ transporting V1 subunit G1	75.548233	50.279778	57.944874	65.708199	49.586323	68.695885	56.541229	65.533485	65.78833	55.053535	82.249931	96.822281	72.311516	61.249249	61.64695
ATP6V1H	CGI-11, MSTP042, NBP1, SFD, SFDalpha, SFDbeta, VMA13	ATPase H+ transporting V1 subunit H	7.6244068133227	4.70604594256083	6.62800285480654	5.81217032907858	5.82501963183087	7.63894541164739	7.48852131751097	5.42334161388113	5.92783501435979	9.11153817191863	5.6063726453929	8.11787583486239	7.83942478181093	11.8109710059832	2.67019316234543
ATP8A1	ATPASEII, ATPIA, ATPP2	ATPase phospholipid transporting 8A1	0.205639375058059	3.1802587697399	0.495451713771482	2.12616567940084	2.13767145483047	1.32787393601951	0.08735199489085	1.85124441976312	0.141818341384115	4.09928122793776	3.5167814802601	3.58583054273107	4.47257757779842	4.48422364363679	2.99170580027868
ATP8B2	ATPID	ATPase phospholipid transporting 8B2	23.7811122707813	15.0644924591509	9.50682928029492	10.0546927879653	16.8076003141872	24.8900746740397	23.7811191015579	15.3368701214175	13.7402029813295	25.1785917966465	14.2936088267333	11.1303162797003	15.0005114980378	18.5188966446664	15.1633359807349
ATP8B4	ATPIM	ATPase phospholipid transporting 8B4 (putative)	14.2798491096765	9.06269517565267	10.5044606015891	12.0984746204597	11.2805787519864	9.97173327951192	16.9759710114926	17.3239244645289	13.0892772766742	9.40241738989784	2.82200082959705	1.38705146083995	1.16225378986947	0.617085406782066	10.8388421608967
ATPAF1	ATP11, ATP11p	ATP synthase mitochondrial F1 complex assembly factor 1	1.993269	0.532637	0.366417	0.92119	0.466989	0.683519	3.701255	0.446015	1.746465	4.214293	0.552898	0.411423	0.46558	3.34498	1.556445
ATPIF1	-	ATPase inhibitory factor 1	26.5425380633653	24.2462079584665	20.3284933759318	15.783107956869	28.8161199052183	27.4972832870075	28.2900425660277	21.9640839472843	17.5143268871139	26.4838555878594	16.8774389488818	28.1573253397231	24.4675497960596	23.3714831022364	19.6725558402556
ATRAID	APR--3, APR-3, APR3, C2orf28, HSPC013, PRO240, p18	all-trans retinoic acid induced differentiation factor	14.2244288815875	14.2241009011061	10.4892695322056	8.7471381509434	14.0576879687703	13.7193707924528	18.0468202029928	12.1586983734548	8.27965154651919	19.3583904925179	12.5532295595316	18.3559156434613	17.6638329089135	21.55237588419	13.4551366909564
ATRIP	TREX1	ATR interacting protein	0.232700367689635	2.33570759264621	1.01071906195715	0.73031828343949	2.15694785408222	0.220651754487551	1.5091564015634	1.11203486103069	1.72085461957151	0.903435169079328	0.237064724377533	1.99046800781702	1.55534688535032	2.45417731905038	0.381351822524609
ATXN1	ATX1, D6S504E, SCA1	ataxin 1	16.8719071244248	2.37016603445697	26.0090467283709	15.9130760850782	10.3910488266222	16.1005268999655	6.89651100402669	19.7708740583295	14.7931008270249	8.00173157846295	8.50854143580304	9.70312241101012	8.09394012235389	4.64744085060976	6.91997014662908
ATXN10	E46L, HUMEEP, SCA10	ataxin 10	16.0266668066337	22.0888900693954	12.9063235791578	13.1724934006116	14.5655899508351	12.8720941082098	13.2999043745001	10.9231964243707	10.9993982655846	12.9662298038109	14.6847571540814	16.8627036981887	16.6683438717949	15.9464775283463	13.6472994881204
ATXN1L	BOAT, BOAT1	ataxin 1 like	8.24327232167111	9.49978429631222	11.4962595766354	12.0197983992951	7.62358020983409	11.2682240293991	9.90231751904066	7.22675457887046	13.4110792896931	9.25914432270266	14.8750744508725	15.5340571981432	11.2931041912662	7.10042207960113	13.6243877772716
ATXN2	ATX2, SCA2, TNRC13	ataxin 2	2.064134	0.054068	2.67796012271481	2.8006371190585	2.267246	2.5216720916362	1.594978	3.26766813916819	1.19534634986289	2.433339	3.075583	1.30754442824497	2.49718203633455	2.84529290859232	0.048219
ATXN2L	A2D, A2LG, A2LP, A2RP	ataxin 2 like	45.0337639346509	45.2745562577075	65.545223803162	57.4232921391304	56.8480303051383	47.9357243262187	46.2626781156785	56.5365603059289	51.8993280666667	44.4175137588933	60.3613540482213	45.0723255280632	48.1770533320158	52.2010527480896	59.913806171278
ATXN7	ADCAII, OPCA3, SCA7	ataxin 7	1.47816365082291	0.78006914562212	4.68948982185648	2.02429532297564	1.77726983686636	1.42352484042133	1.99707595852535	2.41830275905201	0.045469897564187	2.88182481158657	5.83160400921659	2.04850163963134	2.73163446543779	3.67986591744569	1.62687047504937
ATXN7L3	-	ataxin 7 like 3	22.0766990729736	18.273659879962	18.2726836522463	17.6546400698835	20.0029677166627	23.3938370171143	19.5074667703827	18.0675510373188	22.4450730040409	25.6537874316615	25.9275727637271	21.6354012804849	23.1248161012598	23.7464470927026	21.6646330748752
AUP1	-	AUP1, lipid droplet regulating VLDL assembly factor	43.1022879570345	40.8978486495366	46.8574101558551	40.9175623294019	43.1171516137321	38.296261098989	41.9745845534962	44.5501435804549	43.9008969882056	42.316138915754	40.0320134932603	43.9564581145746	40.0401936166807	39.9285962978096	40.19393881508
AURKA	AIK, ARK1, AURA, BTAK, PPP1R47, STK15, STK6, STK7	aurora kinase A	2.81922049072643	3.19970566924266	3.12451154636785	0.341894285935085	6.77746876506955	0.00465748377125193	4.0523988763524	0.581092163060278	0.451939599690881	8.31207511244204	3.94917506646059	1.73960411514683	9.27088630911901	11.3380395162287	1.50975310200927
AURKAIP1	AIP, AKIP, MRP-S38	aurora kinase A interacting protein 1	27.2652039255319	25.9256736184397	21.7856221304965	19.4664376014184	22.6909905815603	31.3361315609929	25.3737868234043	23.2818247737589	21.859486258156	26.0314137134752	24.0762588588652	32.097634029078	34.7788408347518	31.4216011865248	21.0135243
AURKB	AIK2, AIM-1, AIM1, ARK-2, ARK2, AurB, IPL1, PPP1R48, STK-1, STK12, STK5, aurkb-sv1, aurkb-sv2	aurora kinase B	4.20847395827124	11.8003597347243	3.5646530752608	2.52185138599106	13.2293787421759	4.94253020864381	11.8241609329359	2.57738905365127	2.12992208867362	16.5366580894188	4.9439067123696	3.74063942846498	10.0588257272727	13.1378391736215	4.98337684724292
AUTS2	FBRSL2, MRD26	AUTS2, activator of transcription and developmental regulator	0	0	2.51897378217449	0	2.01521769775768	1.86919369172791	6.51116155078199	1.42024491897494	0.0247556544186923	1.62394894158658	6.86973002769926	3.91653054512907	1.99996942302619	0.0220512048238176	13.8675077846241
AVEN	PDCD12	apoptosis and caspase activation inhibitor	5.417896	8.156759	4.732262	3.588346	5.320808	5.632917	5.831257	4.365315	3.774646	6.151096	5.412448	4.956094	12.698671	13.324097	5.346818
AVL9	KIAA0241	AVL9 cell migration associated	6.33565625795307	11.3227101655391	3.55175206621563	7.61491679948179	8.43827342565136	8.10903773484958	8.91202973628904	8.02751512134734	8.57749462213905	10.9651568636822	9.81947244450842	8.08998182236937	8.23981825363466	6.38151432474449	10.3535051746077
AXIN1	AXIN, AXIN1-RGS, axin-1	axin 1	4.69773963424628	3.69837310545611	6.12321663338365	7.87184535906836	7.34955506361872	5.84857251067501	5.93176292991158	6.54834815462583	5.39569164502911	4.9209730483071	4.56418737394867	5.08599162130688	8.13311316670261	6.71317533405219	8.65196605391417
AZI2	AZ2, NAP1, TILP	5-azacytidine induced 2	3.18600240882125	3.24383141552747	1.13937579675006	2.09305896027857	4.47737770312097	0.184740030693835	2.29691967810163	4.03372261619809	3.13819050889863	4.78294261232912	4.16832167887542	2.34201947046686	4.38884931570802	4.27045880861491	3.27067262084086
AZIN1	AZI, AZI1, AZIA1, OAZI, OAZIN, ODC1L	antizyme inhibitor 1	49.3692263497409	31.4474422014747	31.4408182194101	37.1404762588681	23.6086902949382	45.5360541769629	20.8428282803906	27.2968230408529	40.0474491590275	22.826047553607	35.7189018124751	36.4773307441212	46.6918042514946	37.0163604523715	37.5536623043045
B2M	b2m-W01, b2m-W03, b2m-Z01, b2m-Z02, b2m-Z03	beta-2-microglobulin	115.222772007264	104.113054948654	97.3549106002972	107.490195350338	111.453973292719	109.846053854714	94.90893217649	104.921802645204	102.409910446591	98.4959132057124	125.229478038633	116.204840591547	405.903809885587	103.505924205712	75.8758393653624
B3GALT6	EDSP2, EDSSPD2, SEMDJL1, beta3GalT6	beta-1,3-galactosyltransferase 6	19.202126	17.820744	16.912212	18.818701	15.639732	18.128454	14.911974	18.677866	17.520111	15.580138	14.954221	19.40292	16.329277	15.982626	16.13438
B3GAT3	GLCATI, JDSCD, glcUAT-I	beta-1,3-glucuronyltransferase 3	10.2147079777374	6.35001587142208	11.270506029532	7.7971065215811	7.57692210222626	11.5595265929123	9.71274650386188	12.1814497237619	9.50537392912313	8.27838007360291	9.13374049795548	14.3552925820082	12.0435668950477	12.0512742298955	13.8995039245797
B3GNT2	3-Gn-T1, 3-Gn-T2, B3GN-T2, B3GNT, B3GNT-2, B3GNT1, BETA3GNT, BGNT2, BGnT-2, beta-1, beta3Gn-T1, beta3Gn-T2	UDP-GlcNAc:betaGal beta-1,3-N-acetylglucosaminyltransferase 2	42.269009	22.181341	30.43224	32.839199	28.369492	45.242527	25.283707	32.842442	29.557175	19.025726	33.818287	43.519493	34.837574	36.577385	32.962227
B3GNT5	B3GN-T5, beta3Gn-T5	UDP-GlcNAc:betaGal beta-1,3-N-acetylglucosaminyltransferase 5	5.87933604274441	3.85751765322227	9.47215582639193	7.24596263327488	23.7036229614204	10.4215356795265	9.25733571087243	4.46132989456379	3.8648205306883	7.39121467404647	1.68981710675142	3.44090425252082	5.94032681762385	6.05582610017536	25.1613274224025
B3GNT9	B3GNT4	UDP-GlcNAc:betaGal beta-1,3-N-acetylglucosaminyltransferase 9	4.889627	1.404781	1.990788	1.71226	1.978328	6.748044	4.023362	3.827199	2.677278	6.92037	1.419196	1.739126	1.511123	1.652808	0.845518
B4GALT1	B4GAL-T1, CDG2D, GGTB2, GT1, GTB, beta4Gal-T1	beta-1,4-galactosyltransferase 1	23.351278	20.717697	22.570803	25.494032	22.642254	21.84549	27.887388	28.388559	29.711269	35.862602	30.83053	25.331631	25.717522	27.371479	39.905918
B4GALT2	B4Gal-T2, B4Gal-T3, beta4Gal-T2	beta-1,4-galactosyltransferase 2	8.06516003512015	12.5721771393715	8.71108218780037	5.62797659445471	9.49325945138632	8.77744667134935	9.07025854565619	10.1249697963031	8.28671588133087	12.2269116255083	5.9283908961183	6.1005386155268	10.4416946650647	8.94795623770795	9.19499796303142
B4GALT3	beta4Gal-T3	beta-1,4-galactosyltransferase 3	18.7394702151471	13.947758683068	15.361136997588	12.6099094211288	13.4183994191992	18.7027958036662	15.1091831876507	15.314967406657	17.0782756285576	15.8906144283647	14.3443627954655	18.292366067535	16.0843621789677	16.5687189479016	13.1393073704776
B4GALT5	B4Gal-T5, BETA4-GALT-IV, beta4Gal-T5, beta4GalT-V, gt-V	beta-1,4-galactosyltransferase 5	30.772739	28.294573	23.086828	54.092918	35.119919	34.627403	31.264383	22.810137	48.81126	39.560673	35.549713	14.988659	28.007961	24.134907	42.132839
B9D2	ICIS-1, JBTS34, MKS10, MKSR2	B9 domain containing 2	3.47958395140665	2.23851091278772	4.54681904961637	3.35697667774936	4.6104159741688	3.79542429411765	2.57997420102302	5.10850198797954	3.50516238132992	5.14562910869565	8.87244983196931	8.87011441150895	2.73990570869565	2.93260683631714	6.2544119342711
BABAM1	C19orf62, HSPC142, MERIT40, NBA1	BRISC and BRCA1 A complex member 1	12.9298054171429	14.9420607060317	10.0641383784127	9.11204034920635	11.1612016533333	14.5446341257143	15.7049330260317	12.3697780203175	9.77071950730159	15.1381610247619	13.4371509828571	16.343323791746	20.715722567619	20.1775100063492	12.2334824546032
BACH1	BACH-1, BTBD24	BTB domain and CNC homolog 1	8.37315152827508	7.277958266553	8.53400065870986	10.6372748053424	8.14965957502131	9.4131018837738	6.32521263142938	6.33709087581699	8.6357208266553	6.32085734754192	15.4433916329923	10.7633310484513	12.7922785294118	13.9230951399545	13.5589268306337
BAD	BBC2, BCL2L8	BCL2 associated agonist of cell death	11.1074235715823	7.69766346501615	12.120396	8.62507	6.374152	9.96761010118407	13.400938	15.95994	9.17763528632939	14.364829	10.131352	16.483761	9.604428	15.953374	8.441136
BAG1	ATBAG1, BCL-2-associated athanogene 1, MSG15.15, MSG15_15	BCL-2-associated athanogene 1	5.490162	5.684622	6.109123	6.946146	4.62576	4.99874	4.122004	5.578752	6.996601	3.189261	6.08591	7.581719	5.788939	5.586197	4.475875
BAG2	ATBAG2, BCL-2-associated athanogene 2, MTG10.13, MTG10_13	BCL-2-associated athanogene 2	1.140315	4.856842	0.91741	1.079631	1.845203	0.904797	1.87418	0.495989	1.315376	2.742351	0.979729	0.915667	1.910807	2.010176	0.956988
BAG3	ATBAG3, BCL-2-associated athanogene 3, T28J14.160, T28J14_160	BCL-2-associated athanogene 3	38.3704651926185	14.1230845042586	43.81876423171	38.1785061557109	45.4289400393099	44.0950792249399	42.7308208938633	41.0193534107884	43.8789019975977	32.1715420519764	23.0741609340467	25.4015795079712	16.8144174682245	15.1304217798646	19.123652234549
BAG5	ATBAG5, BCL-2-associated athanogene 5, F12F1.7, F12F1_7	BCL-2-associated athanogene 5	16.3195928564123	10.4273351978757	16.6909821874508	9.83453842328875	12.019637417978	9.90169108280881	13.0547071439811	17.2781228570024	15.7845266740755	10.2834163097954	14.7789214756098	13.9492587633753	12.8288420442565	7.15038824016522	13.9510120816286
BAG6	ARABIDOPSIS THALIANA BCL-2-ASSOCIATED ATHANOGENE 6, ATBAG6, BCL-2-associated athanogene 6, T3F17.11	BCL-2-associated athanogene 6	18.1666185191224	21.4087296362944	22.253241506171	21.752838272284	23.448368632028	20.9041341689776	24.9456163903703	20.8434245753466	24.5329177057748	30.5716550117324	24.1544321985373	22.3618787824166	23.8576497152217	24.8936402910254	24.4655498534207
BAIAP2	BAP2, FLAF3, IRSP53	BAI1 associated protein 2	1.09964824023155	0.58879913555234	0.542425999035215	2.30057375349735	3.07462280800772	4.12270606078148	1.33970033140376	2.35703342402316	1.84592041775205	4.55328231210806	2.126843815726	1.63038594790159	0.978776098890497	1.10339877665219	2.7443354273999
BAK1	ATBAK1, ATSERK3, BRI1-associated receptor kinase, ELG, ELONGATED, F17M5.190, F17M5_190, RECEPTOR KINASES LIKE SERK 10, RKS10, SERK3, SOMATIC EMBRYOGENESIS RECEPTOR-LIKE KINASE 3	BRI1-associated receptor kinase	52.9727952376502	26.4790686902537	30.9930387930574	32.5707552403204	45.6902145046729	54.8144079853138	56.4958175220294	39.9411128785047	39.2236064632844	52.2232730841122	45.5036857102804	30.1431070387183	64.4303390614152	56.8685560226969	23.5079156555407
BANF1	BAF, BCRP1, D14S1460, NGPS	barrier to autointegration factor 1	35.4501313393939	36.9654436069264	34.8432890251082	22.864000778355	32.8263184805195	32.9657671454545	33.8307929939394	24.493851430303	21.9128319593074	32.88341264329	27.8561676363636	29.7300707021645	42.7403477878788	37.0175053134199	28.2127746926407
BANP	BEND1, SMAR1, SMARBP1	BTG3 associated nuclear protein	0.0125607218493661	2.3118382759135	3.9217066442953	0.0274110454884415	2.67316666070097	0.017641485458613	0.342532918717375	0.0263950902311708	0.0112841133482476	4.26481621029083	0.118563656972409	0.592839018642804	7.7982775212528	7.22082225055928	14.4398472960477
BAP1	BON association protein 1	BON association protein 1	10.8444780195751	9.96320448197661	8.97113618500835	9.55844696634041	11.7680170809262	13.9636475526379	12.7050178911435	11.5899616915732	10.704709403915	15.1557082843161	12.6122060112199	10.6599570465505	11.07587829291	11.038600072571	8.99468316304607
BASP1	CAP-23, CAP23, NAP-22, NAP22	brain abundant membrane attached signal protein 1	13.456166	13.690992	18.76095	17.745035	31.330183	4.339129	5.48282	6.9669	2.299878	2.447558	4.593142	4.815864	22.236641	41.250591	0.280595
BATF	B-ATF, BATF1, SFA-2, SFA2	basic leucine zipper ATF-like transcription factor	42.7299599376771	58.27932198017	43.3868761038716	39.635264088763	38.6880419877243	59.7472447478754	38.7438361208687	46.3935550028329	42.5212672842304	71.1062532001889	88.6822035656279	115.358051169972	120.005919455146	118.485524206799	58.0194097686497
BATF3	JDP1, JUNDM1, SNFT	basic leucine zipper ATF-like transcription factor 3	32.5122075415445	50.9984830205279	18.2791771749756	16.1182731280547	22.234658998045	19.4660065786901	25.3824430889541	20.0210378005865	15.2311655669599	35.4135243890518	17.1253031329423	17.0425074046921	48.8871968230694	70.2850247653959	28.0715285532747
BAX	BAX-ALPHA	BCL2 associated X, apoptosis regulator	26.9704996752899	17.5375562997324	17.8541155396967	14.9970047145406	19.3242183635147	24.7406521534344	22.9881650495094	18.3864110383586	15.1967530785013	30.8719751859946	14.4586056400535	16.6603968001784	22.5036094179304	24.651804911686	13.22168070562
BAZ1A	ACF1, WALp1, WCRF180, hACF1	bromodomain adjacent to zinc finger domain 1A	15.6886072426054	16.8250572297042	16.5793300201384	13.9617533687854	15.8400064326621	15.3897740353996	15.5021466397105	19.5961173511643	15.9592668978918	15.9900689586218	15.3449891415985	17.3419905750472	16.1209895366583	18.678643874292	19.0633616780994
BAZ1B	WBSCR10, WBSCR9, WSTF	bromodomain adjacent to zinc finger domain 1B	19.0381718900788	23.2435222507809	19.5218804274877	18.4036032063067	21.9693905531757	19.1786735368139	22.1791983175666	22.6296857997918	19.5874592177599	23.2699246291834	26.2416551709058	20.0618826980515	25.4074841880113	28.700753097873	26.9175329406515
BAZ2A	TIP5, WALp3	bromodomain adjacent to zinc finger domain 2A	14.10946144794	6.56168793883315	12.7999087170546	10.5668713858966	9.88677505464108	16.1278032037596	11.6256187494887	17.3723218677316	12.8160411807734	9.8655229488653	12.6076469325022	9.3421134648875	8.37737859627934	10.2772313160612	10.7033537757865
BBC3	JFY-1, JFY1, PUMA	BCL2 binding component 3	3.732542	4.17318826224157	2.95948347986942	4.14218421599565	8.76391883242655	6.18612300652884	8.42225034602829	5.44732129325354	6.48187946735582	8.85993128944505	3.54387131610446	5.20641158215452	5.66553484058759	5.31234799836779	2.598235
BBS7	BBS2L1	Bardet-Biedl syndrome 7	5.037998	5.813092	9.381493	8.293909	7.089757	5.505723	7.008596	9.231658	7.013577	6.00754	6.019735	5.425779	4.799826	5.967081	5.928087
BBX	ARTC1, HBP2, HSPC339, MDS001	BBX, HMG-box containing	2.465908	1.672926	0.446551	2.473601	1.499754	2.876846	0.545217	0.424211	2.860132	2.550504	5.828749	4.519083	4.592961	4.26997	3.176067
BCAP31	6C6-AG, BAP31, CDM, DDCH, DXS1357E	B cell receptor associated protein 31	38.4256924424349	28.7382340176445	28.1643579814733	24.3138097172475	34.0128657697397	38.472556873401	33.3653435310984	31.9398499558888	30.4452231499779	39.3239482382003	30.3115039766211	28.4972028306131	36.9584640599912	35.6243796890163	22.82250901191
BCAR3	AND-34, NSP2, SH2D3B	BCAR3, NSP family adaptor protein	9.62167655107017	10.6072903627743	5.29977086805744	5.6586229685722	7.59831665917096	6.00334109238689	8.91311233839068	5.85079492197236	5.38377188566784	10.5152069837442	3.47355258493633	2.69213271308588	9.31932193578976	5.86924583690057	2.58639045191005
BCAS2	CG4980, Dmel\CG4980, dBCAS2	BCAS2	28.4605393371824	31.5482997921478	25.6670366466513	23.9270371847575	32.8231506859122	26.6929145265589	27.5626619307159	28.6025234064665	25.4394413672055	30.4866571916859	31.0452345704388	36.9181941963048	39.4416554665127	33.8110835381062	28.1897410646651
BCAS4	BCAS4-1	breast carcinoma amplified sequence 4	0.66186240660737	1.31804274841169	0.319812978398983	0	3.839844	1.16103521219822	1.77087762642948	2.91373344091487	2.742484	0.633387100381194	1.22000292757306	0.556189040660737	2.08904252858958	1.29666097458704	1.23681421982211
BCAT1	BCATC, BCT1, ECA39, MECA39, PNAS121, PP18	branched chain amino acid transaminase 1	10.6809075481704	36.7802784826339	4.69430468482531	6.43561743291296	14.3053705239818	9.63570391751085	12.8111943226173	5.11821466725243	5.60702001467852	20.2822052776514	16.8179594483151	8.65157842981187	11.3149873642754	16.9536103481497	7.276354
BCAT2	BCAM, BCATM, BCT2, PP18	branched chain amino acid transaminase 2	5.74621358220293	9.44450531524688	4.72145792837765	2.5836152794357	7.22265265816603	7.64479013781877	9.42077035485621	5.44019491698318	1.96844210526316	10.8494217948996	6.8444970591427	8.89959966521975	13.2820233841563	15.2434103705914	9.64225135160065
BCCIP	TOK-1, TOK1	BRCA2 and CDKN1A interacting protein	21.1950378853484	24.8597526542585	18.9730863987493	20.733087390411	19.3034133773079	21.5504624154258	17.9809788204288	18.67906217838	18.6132994922573	17.0712366051221	21.2560329511614	13.4221818103038	26.78243737433	25.5597542525313	20.9452620539011
BCKDK	BCKDKD, BDK	branched chain ketoacid dehydrogenase kinase	4.14533971666667	0.61235385	0.399859733333333	3.860913	0.850108483333333	7.137309	2.84633631666667	5.51553238333333	2.57946406666667	8.220056	7.109509	4.03028726666667	6.15840576666667	4.18470521666667	3.689007
BCL10	CARMEN, CIPER, CLAP, IMD37, c-E10, mE10	B cell CLL/lymphoma 10	12.086403	8.804969	11.226251	12.120069	12.017633	12.845009	8.681699	10.043045	12.07014	13.180035	19.930441	20.023432	18.862787	17.837423	17.70458
BCL2	BCL-2, PCKBCL2	BCL2, apoptosis regulator	3.74062596513934	2.89396504540236	3.98635422784678	4.53442578102494	2.33310299029329	5.55417943461017	4.02726874303309	6.99342496179939	6.06427414361758	4.30801436029642	15.1589933829454	13.2726370846467	9.92285105009915	9.88259703642626	7.79710664450475
BCL2A1	ACC-1, ACC-2, ACC1, ACC2, BCL2L5, BFL1, GRS, HBPA1	BCL2 related protein A1	43.8985617272727	60.7167508411387	87.0296774949495	105.115402721763	70.4511115895317	38.7252742112029	48.516888912764	57.8820059155188	83.5929491854913	66.2598854903581	35.7657139118457	63.8129549550046	66.0752050091827	53.616973932966	131.018038218549
BCL2L1	BCL-XL/S, BCL2L, BCLX, Bcl-X, PPP1R52	BCL2 like 1	28.2776333304834	15.6884971756001	30.1731993008879	24.2120619506741	10.5632251466623	35.290996243341	20.4983562486024	27.6610914981914	31.3763186566919	13.0823703485695	32.3297785060835	36.3699894455771	21.8292252035515	19.4419518490628	40.9942547527129
BCL2L11	BAM, BIM, BOD	BCL2 like 11	6.34616477931406	0.438417762614473	1.41697134386784	0.354914459328425	0.713645541928533	8.94596903411743	1.0836054584306	3.93150317884719	8.75307255485725	0.894431923684683	14.3451977430418	17.2564343207039	9.72936301185132	1.41640906302747	1.4206829895852
BCL2L12	-	BCL2 like 12	2.35723271907757	5.62014396855346	3.85852774213836	0.817209136268344	5.98376439203354	4.25736349266247	5.81542200838574	3.88430025786164	3.03490050524109	8.16693280922432	4.92888802515723	5.89160389727463	9.75255818238994	8.17009127463312	5.20522609433962
BCL2L13	BCL-RAMBO, Bcl2-L-13, MIL1	BCL2 like 13	6.27266614985288	12.0652560859605	7.61611225283733	8.65175844640605	8.5311893791509	7.48829816330391	6.70826076439681	8.61697378688525	6.22159721542665	9.83542244745691	7.59310441761244	9.26214665825977	12.0408036067676	9.81237263913409	8.86456128015973
BCL2L2-PABPN1	-	BCL2L2-PABPN1 readthrough	33.7872521479	26.3098946044834	44.0598510590054	33.2723703303272	34.3893639680495	32.763269856738	35.6736217614017	31.0896993110023	44.4164817436228	40.5985634359701	29.9162182968307	34.1073656670961	33.4924591435197	30.7234732764751	24.8776651208451
BCL6	BCL5, BCL6A, LAZ3, ZBTB27, ZNF51	B cell CLL/lymphoma 6	16.8412621893361	11.2647411448296	22.399698837691	23.4032501064924	17.3434001292597	11.6588234134841	13.2539474131904	13.4667231793478	22.0227721653937	12.9848346188308	18.1234057833431	13.098028237074	19.675536597973	22.386423805376	17.4890694568155
BCL7B	-	BCL tumor suppressor 7B	20.539967	29.200401	23.431099	20.050844	21.832233	20.656353	21.770273	16.663612	19.681608	21.961555	19.738708	28.556068	25.941315	26.039017	13.07219
BCL7C	-	BCL tumor suppressor 7C	10.014765	7.751735	4.923835	4.516788	4.896435	9.915323	6.115794	4.550406	4.607756	5.946846	6.791531	8.715057	8.095701	9.828243	8.858655
BCL9	Bcl-9	B cell CLL/lymphoma 9	4.3453811252216	3.19881646526994	3.7211394739726	4.22670106027397	4.62403286027397	4.96905970410959	4.07974470636583	4.22757007139404	4.30360488799355	4.92489681933924	9.1716254739726	5.54336212264303	8.47999457598711	7.55709781531023	11.1474797742143
BCLAF1	BTF, bK211L9.1	BCL2 associated transcription factor 1	13.8024352677689	16.7993710057951	13.36614408045	11.4249735334924	17.6826110228396	12.9530996768365	15.3308116403613	13.3708373255497	12.3135092413499	17.3293401363559	15.3971681591955	14.1062885696267	17.6857232556673	18.2359528072269	13.81860108045
BCLAF1P2	-	BCL2 associated transcription factor 1 pseudogene 2	2.881082	3.811324	3.439919	4.124581	5.291552	3.476935	5.072024	3.656832	3.133597	5.318482	3.574707	2.235504	5.309961	6.190333	3.410849
BCOR	ANOP2, MAA2, MCOPS2	BCL6 corepressor	7.9970174644297	4.51365774391989	11.1645136354532	4.79336380569645	5.37029102770191	9.42591163857459	3.93890220509819	15.2176201190012	10.6058455771882	3.30554804434907	12.9656532914553	6.14513443347639	8.5248889769801	9.28162401833788	19.4943116322018
BCR	ALL, BCR1, CML, D22S11, D22S662, PHL	BCR, RhoGEF and GTPase activating protein	5.07807613781418	3.00610762609432	3.84793613386049	4.662062	6.5906602408924	6.68756895340299	4.2692152081333	6.48357331685964	5.57215382434341	8.21483176899181	4.220315	4.73671560378424	4.97765528184129	5.82868243772946	6.35550142643321
BCS1L	BCS, BCS1, BJS, FLNMS, GRACILE, Hs.6719, MC3DN1, PTD, h-BCS, h-BCS1	BCS1 homolog, ubiquinol-cytochrome c reductase complex chaperone	0.164448302839117	2.75110973880126	2.20107623785489	1.25887312807571	2.36049300946372	3.37230332933754	1.39684765930599	0.87634234511041	0.12620072555205	1.06670784290221	0.352638690851735	2.58558201324921	4.28197788706625	0.453856369716088	2.29686879179811
BCYRN1	BC200, BC200a, LINC00004, NCRNA00004	brain cytoplasmic RNA 1	4.937788	2.197893	4.094287	2.062969	0.712052	5.998536	3.877154	0.712671	2.831066	4.642655	0.853005	1.260857	4.162031	1.908983	2.834737
BDP1	HSA238520, TAF3B1, TFC5, TFIIIB'', TFIIIB150, TFIIIB90, TFNR	B double prime 1, subunit of RNA polymerase III transcription initiation factor IIIB	4.90429767480889	6.0315617273526	6.45585937413233	5.08532348264652	5.29393544767595	4.78024565653282	4.72622065539056	6.01849193058606	5.43170345488094	4.14490357121518	6.03650809419207	3.53656708136368	5.34849083331869	5.50636467639048	7.96238670380459
BECN1	ATG6, VPS30, beclin1	beclin 1	6.80300519168901	12.9935731983914	12.6704166577301	11.4838239941912	4.97264172743521	11.6522122100089	9.01732828641644	5.62120405764075	11.0556272815013	10.7250021394102	14.1542123789097	9.24736179937444	15.9282708159071	12.8513639602323	13.1211961407507
BET1	HBET1	Bet1 golgi vesicular membrane trafficking protein	10.5898842962963	15.3821435734355	11.4630416538953	13.1951682950192	11.3963063320562	11.4339863282248	15.348154715198	14.686364752235	12.3494666309068	13.2463152618135	9.16278676564495	11.3075410351213	11.6125345395913	14.8460529189017	14.9024418473819
BET1L	BET1L1, GOLIM3, GS15, HSPC197	Bet1 golgi vesicular membrane trafficking protein like	42.4649200009888	22.9701021700725	34.2368887748846	35.0709818879367	31.6491136374423	42.9037197636783	31.7380441519446	34.5834627610415	36.245229806526	28.4657311226104	30.5071070728411	22.7759298223467	32.3384513477258	24.2941759334212	24.9576380181279
BEX2	BEX1, DJ79P11.1	brain expressed X-linked 2	1.85694541045606	3.08081002669633	4.08759165517241	5.3853507942158	3.6348818487208	2.02209656284761	0.794801	2.77765982091212	1.92687248720801	2.16531658954394	9.0747002246941	6.63860775083426	6.10389852614016	4.58312923804227	2.83833926140156
BEX3	Bex, DXS6984E, HGR74, NADE, NGFRAP1	brain expressed X-linked 3	2.269789	0.622111	1.877533	7.027818	3.597222	2.662846	0.776728	0.3686	0.17652	0.254366	1.596368	0.818717	1.716341	3.133601	0.459542
BEX4	BEXL1	brain expressed X-linked 4	8.222692	16.80957	15.662948	10.887385	7.915825	7.891023	14.251592	11.856205	8.707685	7.982726	5.006436	13.687409	10.612807	9.136021	5.470279
BEX5	NGFRAP1L1	brain expressed X-linked 5	9.488794	5.759757	15.775212	16.768454	3.328946	8.920687	10.605153	18.242165	13.090849	2.786701	9.493968	14.554598	6.195545	2.92793	6.527581
BFAR	BAR, RNF47	bifunctional apoptosis regulator	6.51710145475485	6.79989481605791	8.21047231819677	7.48273743270813	7.97530030799605	7.33238820138203	8.7507217012175	9.38085098782494	7.82700097137216	7.43795844751563	7.54636997861139	7.48398161566305	9.48349870253373	10.0149934281013	9.32312743073379
BHLHE40	BHLHB2, Clast5, DEC1, HLHB2, SHARP-2, SHARP2, STRA13, Stra14	basic helix-loop-helix family member e40	34.4704854392151	14.8930958289726	27.2425559505424	17.665504210434	17.8967590098915	39.1103696483727	53.3964266008296	52.9851855942884	22.8210681941608	19.8820087870134	25.9862397370772	20.4047354677728	21.5453381999043	23.4794500529675	29.3145008302489
BICD1	BICD, bic-D 1	BICD cargo adaptor 1	1.908491	1.530627	2.714756	1.923975	4.007646	2.744811	2.627457	5.159486	2.259475	4.073689	1.387647	2.140213	2.256588	1.020251	1.622503
BICD2	SMALED2, bA526D8.1	BICD cargo adaptor 2	8.495384	6.084573	4.757932	4.431059	3.977413	8.315269	4.544557	5.278447	5.891295	2.984248	10.50096	6.63909	7.053721	6.638722	7.276354
BICDL1	BICDR-1, BICDR1, CCDC64, CCDC64A, H_267D11.1	BICD family like cargo adaptor 1	39.3697211669052	27.6840754205554	32.7734237997423	37.4544044652161	33.5289107343258	23.6263142192957	19.8446279765245	20.1279886039221	30.7389015393644	30.4475390926138	27.6212908081878	24.0754988787575	21.4062940563985	17.2213893737475	23.2467156664758
BID	FP497	BH3 interacting domain death agonist	1.25875339551527	1.16348974570611	0.00139075477099237	1.20681197900763	0	2.5810711865458	0.867852367366412	1.91701118129771	0.000989265267175572	0.01698675	2.04437136832061	3.31652802003817	3.37096309112595	1.01998519322519	3.06275326622137
BIK	BIP1, BP4, NBK	BCL2 interacting killer	5.470161	3.77846	4.749949	5.48614	6.114236	3.880737	3.091124	2.765314	3.724665	5.78814	6.308209	7.441336	10.170448	3.064368	7.197714
BIN1	AMPH2, AMPHL, CNM2, SH3P9	bridging integrator 1	6.81787378926076	10.3261500518573	8.73959491099669	9.2496490165502	11.3082942074292	13.1668559323281	21.1083823802869	13.8266201059213	11.9328359808753	15.5670871254138	14.5763134586245	18.5692481695476	26.2627251305627	26.4834546053696	21.7412268657595
BIN2	ATSK21, BRASSINOSTEROID-INSENSITIVE 2, DWARF 12, DWF12, F28A21.120, F28A21_120, SHAGGY-LIKE KINASE 21, SK21, UCU1, ULTRACURVATA 1	Protein kinase superfamily protein	8.0709213040708	8.38659216955752	10.2130997858407	11.0158950555752	8.20795208424779	7.95937532070796	15.5770963338053	13.5417887458407	10.9021828159292	9.33020111716814	17.8186656884956	14.520124519292	14.9324963178761	14.5839719695575	20.8972792265487
BIN3	TGME49_071190	bicoid-interacting protein BIN3	15.0633922451411	13.430955846395	14.9025658200627	14.4890112206897	18.8597598639498	8.21733005830721	17.1642094978056	17.5719492677116	11.1561717705329	18.226779753605	14.510748077116	12.8076049278997	12.187525354232	7.60595773918495	13.4037271818182
BIRC2	API1, HIAP2, Hiap-2, MIHB, RNF48, c-IAP1, cIAP1	baculoviral IAP repeat containing 2	8.41219931646117	7.13764826584469	5.9779146718581	5.2725883391737	6.93333173285745	4.16483624443002	7.15382174908068	5.37577214319706	9.55215275773307	8.58763050984209	5.18268131862427	11.4844431650443	7.85322052303699	9.0673211263249	5.25703568245728
BIRC3	AIP1, API2, CIAP2, HAIP1, HIAP1, MALT2, MIHC, RNF49, c-IAP2	baculoviral IAP repeat containing 3	37.2704980979598	33.8571733873535	28.7809372115468	37.821776901172	30.0083123951671	35.1443658474895	40.5460586401389	29.5600165993344	28.6764660279265	28.2975430360295	178.968285315729	65.761941832441	47.8203806261033	53.7782872019968	99.940053757054
BLCAP	BC10	BLCAP, apoptosis inducing factor	11.9498156559792	12.85858747487	13.5311808193241	18.9328723037262	16.3451925103986	15.3008485082322	13.2753259878683	16.8022414670711	16.0563931689775	14.5453646360485	14.2926777989601	15.6502428838821	14.6025625290295	14.8362764536395	12.3500848817158
BLM	BS, MGRISCE1, RECQ2, RECQL2, RECQL3	BLM RecQ like helicase	4.84440452364515	12.7387304874008	2.94627937176389	3.17110211373835	6.75449215619606	5.79379447324819	7.55676244718674	4.53369869951674	4.24834141456679	11.308849318778	4.09696334673801	1.92000701622368	6.02636879754919	7.91427357059027	5.99537189264757
BLMH	BH, BMH	bleomycin hydrolase	9.55877726887364	13.1220473475979	7.14018324384336	9.97142146346387	10.8638275272507	10.8714925333064	12.5538901711748	6.57423215583367	9.42129114654824	9.4849294416633	9.23733920347194	10.7201389725474	7.93034912595882	14.9107612555511	10.4706436515947
BLOC1S1	BLOS1, BORCS1, GCN5L1, MICoA, RT14	biogenesis of lysosomal organelles complex 1 subunit 1	14.8832583089268	23.0136395667001	9.24546847041123	6.54445685857573	11.3330765977934	16.4646263610832	13.7081505305918	9.98855740421264	10.5282959307924	20.1271968605817	15.7864163139418	16.9448967161484	21.2379696389167	19.8105698746239	12.1739107011033
BLOC1S2	BLOS2, BORCS2, CEAP, CEAP11	biogenesis of lysosomal organelles complex 1 subunit 2	34.6121146688596	36.8352304159357	34.512309505848	36.0951131008772	43.2978420343567	38.7271448435672	44.3767050862573	41.0930021842105	37.6046809853801	39.0555900102339	29.5223240489766	40.6348220080409	35.7175142171053	36.0484893596491	25.3361804532164
BLOC1S4	BCAS4L, BLOS4, CNO	biogenesis of lysosomal organelles complex 1 subunit 4	16.919407	12.579153	10.868182	11.7392	12.010114	14.567807	12.22963	14.410471	13.717776	14.322607	14.840954	17.211338	14.492303	12.12711	14.384879
BLOC1S6	BLOS6, HPS9, PA, PALLID, PLDN	biogenesis of lysosomal organelles complex 1 subunit 6	59.1319184622563	50.4055569083566	28.7999942842618	37.1937911366295	54.2648012562674	72.3449985344011	62.7099178559889	47.6975113483287	44.7445113533426	65.3099977221448	36.4612222137883	72.244205255571	45.0375923448468	62.7538921779944	35.6778127644847
BLVRA	BLVR, BVR, BVRA	biliverdin reductase A	18.398922	19.60169	19.938293	9.025371	17.320488	30.910723	19.821482	20.707626	10.964197	16.842051	17.124929	21.480656	15.347308	20.440804	12.700014
BLVRB	BVRB, FLR, HEL-S-10, SDR43U1	biliverdin reductase B	9.049287	12.360456	5.680836	5.802794	7.067687	6.352861	5.320704	2.985672	4.100007	15.270062	9.122233	4.871284	7.23459	7.94465	7.205602
BLZF1	GOLGIN-45, JEM-1, JEM-1s, JEM1	basic leucine zipper nuclear factor 1	10.1833876177075	8.50751200821693	16.2679070634758	9.79377959819228	10.0126439597371	9.49546167132292	11.0894641672145	17.3095193241578	14.5771932253492	8.61459497411668	8.41388464153657	10.3405470086278	8.0896875221857	8.26798760414955	6.83689098685292
BMP2K	BIKE, HRIHFB2017	BMP2 inducible kinase	3.99362722945892	3.57186134769539	4.03304632289579	4.38609349023046	2.26402822582665	4.08107498910321	2.16870422707916	4.868892750501	5.00746276440381	0.579652128757515	2.3099369382515	2.46014413852705	2.52557537124249	0.908403204408818	1.97096950488477
BMS1	ACC, BMS1L	BMS1, ribosome biogenesis factor	11.1389202833974	13.5849245266752	10.7691395267819	9.83545729588135	12.83870638551	10.3582445040546	12.8474224726846	10.6975629827145	9.44307772801963	11.505082638391	11.1803475928297	10.2566252807298	14.177201644793	13.470770807405	11.1194472724072
BNIP1	NIP1, SEC20, TRG-8	BCL2 interacting protein 1	12.6967308874459	9.73719517171717	9.27949567748918	10.8153393953824	11.0056148455988	11.2350673578644	14.3625977330447	9.92700683044733	10.7553040050505	10.30766897114	7.86663825901876	9.64588711688312	8.43210159307359	12.5147644112554	8.58832656421356
BNIP2	BNIP-2, NIP2	BCL2 interacting protein 2	12.6800931282678	11.1713943592723	12.5418492198441	12.0705060071854	12.0368475977679	12.5069608954288	12.2182978698976	13.1138528131784	12.4402608769301	11.9158689790552	14.0913891651124	14.4295770723131	15.7077941007491	15.2485157972787	12.8053701044183
BNIP3	NIP3	BCL2 interacting protein 3	1.81860972915399	1.81671610712112	4.32324582714547	2.75112392513694	3.16432731020491	2.67429635625888	2.99605753012781	3.02896101176709	3.83562859890444	3.35945707324001	3.51953535362142	3.73969614566849	7.28421298559546	6.61494490667478	3.44601240880503
BNIP3L	BNIP3a, NIX	BCL2 interacting protein 3 like	7.567007	6.350308	12.210653	3.891169	8.981951	8.274795	12.044897	9.957774	9.685147	10.446356	8.984057	11.341991	13.09417	9.468666	5.533123
BOD1	Bod1, CG5514, Dmel\CG5514	Biorientation Defective 1	5.81922298591549	7.71970312163892	9.43210138796415	9.64896607682459	7.79134899743918	6.29301728040973	6.77238367989757	7.18721435211268	6.57087885147247	7.00881385403329	6.27072471190781	8.90923137003841	5.89637368758003	4.50591263764405	5.12341782074264
BOD1L1	BOD1L, FAM44A	biorientation of chromosomes in cell division 1 like 1	8.61539942095814	9.57270806945101	8.91827858310498	7.94063623027497	6.69765179117452	8.41229424123594	8.34238375744118	9.60559856940376	10.5413056644619	7.85871835008977	10.1355955929321	7.99334842247	8.61317140602854	8.87627714258717	10.3668446050269
BOLA1	CGI-143	bolA family member 1	3.871184	3.415056	1.705718	1.896165	2.203195	2.128631	2.250729	1.025607	0.951104	2.399503	2.562575	2.994498	4.6445	2.950057	4.223313
BOLA2B	BOLA2	bolA family member 2B	21.207861	19.966398	21.747828	21.579952	16.531811	23.472469	21.209454	23.837271	20.202423	16.334766	15.597108	30.354584	29.758568	24.574057	18.633247
BOLA3	MMDS2	bolA family member 3	23.7877246807512	29.9548613615023	12.2911230234742	15.8711949953052	27.6468426103286	24.2632510234742	25.5285997981221	14.7073134600939	12.8347764976526	20.5484577089202	20.0442938826291	26.5651719906103	23.6528258920188	38.8235964929577	19.4772485070423
BOP1	BLADE ON PETIOLE 1	Ankyrin repeat family protein / BTB/POZ domain-containing protein	30.854626	49.316113	26.089504	22.969584	30.282337	30.344431	29.928339	25.134109	23.208918	27.512714	22.690039	25.139748	40.578117	42.112289	28.393595
BORA	C13orf34, C1H13orf34	bora, aurora kinase A activator	1.70757078708059	3.23998131138288	1.97282234995296	2.43837976293509	2.5734728466604	2.16124493195359	1.93733893195359	2.80321896268423	2.56467492944497	3.41986734650361	2.23726882659141	3.52340677955472	4.27777801066165	4.4751523593603	3.87522163185952
BORCS6	C16H17orf59, C17orf59	BLOC-1 related complex subunit 6	7.288945	3.356684	5.380387	6.115136	3.320044	7.265123	6.933344	9.364067	5.86882	5.92877	4.846752	7.862296	5.504371	5.212633	4.2698
BORCS7	C10orf32, C14H10orf32	BLOC-1 related complex subunit 7	4.69676951114781	7.97856979603633	7.67542896449216	9.49438666061107	5.71059035094963	4.80702848967795	5.94504394632535	7.58302392898431	10.1571969810074	4.6520322535095	8.7293059702725	8.5517499702725	8.29106562758051	6.21603748885219	6.83091973575557
BORCS8	MEF2BNB	BLOC-1 related complex subunit 8	4.856442	4.281782	2.758355	2.777354	2.826449	5.79461	5.985229	3.970435	2.594284	5.442963	6.003479	1.184571	8.475116	6.663649	4.753776
BPGM	DPGM	bisphosphoglycerate mutase	16.361298549763	10.5319450417923	17.8528920788453	12.2642513804395	21.0183939793193	18.1490580168031	19.1700486859112	19.9232822042223	20.8997306889272	27.764513065489	6.50068756742783	6.35481377854373	8.52346909564843	8.0592813877639	5.41787600387764
BPNT1	HEL20, PIP	3'(2'), 5'-bisphosphate nucleotidase 1	4.07452	1.739315	0	0	0	1.996409	1.808547	0	1.79388	1.759113	1.362918	2.918001	3.004733	0.798186	2.76192
BRAF	B-RAF1, B-raf, BRAF1, NS7, RAFB1	B-Raf proto-oncogene, serine/threonine kinase	2.04479804389575	3.69551226200274	5.29787764883402	6.48963180521262	1.96130327160494	3.16838179972565	4.31835558984911	5.69742366803841	6.93772009602195	4.63946269684499	3.80775652812071	3.76119094375857	4.95818074074074	6.01276288477366	6.49284717009602
BRAP	BRAP2, IMP, RNF52	BRCA1 associated protein	7.84769016967944	8.05824657025789	9.75758205350687	9.66769522342733	7.61224377970595	8.22234909182936	9.59040170932755	9.27446999325138	8.59328777536756	9.03037719161244	10.4618183615329	8.21624814027477	10.9315480723066	10.1143681446132	10.5660797218607
BRCA1	ARABIDOPSIS THALIANA BREAST CANCER SUSCEPTIBILITY1, ATBRCA1, breast cancer susceptibility1	breast cancer susceptibility1	0	0	0	0	0	0	0	1.248258	0	4.699347	0	0	0	0	0
BRD2	BRD2-IT1, D6S113E, FSH, FSRG1, NAT, O27.1.1, RING3, RNF3	bromodomain containing 2	33.2633121728437	23.4987392501123	33.1142824545148	32.246154554133	39.3517381618374	30.2673206062444	26.3577924471024	30.0713076720575	34.6836799377808	28.5356588948787	26.9066348865678	21.5665160977089	23.9561487555031	21.6095226679021	25.3623035898473
BRD3	ORFX, RING3L	bromodomain containing 3	3.450848	1.833888	2.583846	2.491596	1.665611	3.161778	2.792474	3.287301	2.1632	2.189721	5.501663	5.253533	3.690442	3.758107	4.281497
BRD4	BROMODOMAIN PROTEIN, bromodomain 4	bromodomain 4	6.54913367878543	5.3117048081869	8.20813825395543	5.57832648030701	8.5121636748805	5.35464106914428	7.88444770416751	8.27891624742476	9.17131228283848	9.82776327051774	8.85872035582037	9.19929611088669	8.31558308698579	6.15464380239682	7.23639849161786
BRD7	BP75, CELTIX1, NAG4	bromodomain containing 7	7.8486344797909	9.87456829325513	9.60101063853117	8.78834613986995	6.76462444625781	9.22347706744868	7.42670474780059	9.4684509543542	8.37668909983425	10.4398307244677	13.490464629351	11.3318496548515	11.2360730348081	13.1083110474308	14.8306347531557
BRD8	SMAP, SMAP2, p120	bromodomain containing 8	2.65233788795779	2.98720451489758	2.07362911731844	0.493943802607076	0.546854381750466	2.33580804469274	2.95698162104283	3.02704077188082	1.97577705214153	1.97722143668529	2.81783211793917	2.5359239990689	2.9379703566108	1.83017386530106	1.29363686312849
BRD9	LAVS3040, PRO9856	bromodomain containing 9	5.634954583516	7.54487702235861	3.09481757240976	1.51917302557358	5.10331993876955	4.38714731711238	4.50174621686395	1.14739454946661	2.57032051190998	6.01697604720152	3.34751653909104	3.95736816250183	5.04644985328073	4.18988887563934	3.60151901914365
BRI3	BHLHA15, BHLHB8	brain protein I3	51.100014	59.341164	62.204319	56.4753	47.487198	55.848858	50.241638	64.839058	59.260723	58.088673	36.231861	55.458778	58.911396	61.1488	42.5536
BRI3BP	BNAS1, HCCR-1, HCCR-2, HCCRBP-1, HCCRBP-3, KG19	BRI3 binding protein	4.231774	4.306413	2.365075	1.516751	2.118551	3.078179	2.858295	1.560876	1.934303	3.735011	4.145989	3.914269	5.557629	6.797732	4.45527
BRIX1	BRIX, BXDC2	BRX1, biogenesis of ribosomes	26.561733	30.080647	19.715458	19.137819	23.374329	24.331419	21.785391	16.789949	16.758314	19.693901	24.355408	26.50922	33.71032	34.60284	35.850163
BRK1	ATBRK1, BRICK1, HSPC300, T9I22.8, T9I22_8	BRICK1	55.827793720339	63.4853385346687	64.9667896101695	67.9242025523883	48.1778218859784	57.227502307396	53.51534394453	68.380190220339	67.3352236733436	57.3601810246533	64.8514748235747	68.1054352126348	62.7976866671803	58.2752504368259	50.4754071702619
BRMS1	-	BRMS1, transcriptional repressor and anoikis regulator	10.437468	16.69084	14.03852	13.005809	13.093792	12.421531	20.784822	21.212585	13.154276	19.519787	21.615555	16.66493	16.128033	20.9786	15.985223
BROX	C1H1orf58	BRO1 domain and CAAX motif containing	7.2369069486688	5.57738333205538	4.2268465887114	5.91272905559105	4.68955783642173	6.80316328434505	6.11077848903088	6.34445236336528	5.71103792460064	6.57304377294995	10.1482133388711	11.9589699497338	10.6160913282215	9.39947091799787	9.34925203620873
BSCL2	GNG3LG, HMN5, PELD, SPG17	BSCL2, seipin lipid droplet biogenesis associated	20.6096583687914	20.94160796779	19.5295690135336	16.7277644168358	16.4627893843551	21.8489159707674	21.0265561147652	21.0162899874137	18.9778376505616	25.753713300988	19.6532285555556	19.3504239059413	23.6409513237245	26.5196994892408	20.2014625638111
BSDC1	-	BSD domain containing 1	12.0862692423168	10.8337908652482	13.8243030750591	11.9560263865248	13.6501973014184	14.5454064456265	17.6518293102837	16.3058466625296	18.7109723806147	11.9852655177305	13.0888988664303	9.36357997281324	11.4107289131206	8.81541179728132	12.4161826264775
BSG	5F7, CD147, EMMPRIN, EMPRIN, OK, SLC7A11, TCSF	basigin (Ok blood group)	69.3349639013036	51.2325104581006	61.1059038463687	57.2149449613594	48.9118134413408	75.2739000819367	68.8688148049348	60.1836224529795	56.2260824264432	61.8248587271881	47.1869889087523	56.8993976755121	68.341107632216	59.5478549967412	33.4726392909683
BST2	BST-2, BST2.1, BST2.10, BST2.11, BST2.12, BST2.13, BST2.14, BST2.15, BST2.3, BST2.4, BST2.5, BST2.6, BST2.7, BST2.9, CD317	bone marrow stromal cell antigen 2	48.288658	66.82901	50.786945	42.69194	118.361443	62.034355	176.835983	87.937683	43.245674	127.804062	40.559139	44.418835	61.748768	63.343727	23.397652
BTAF1	MOT1, TAF(II)170, TAF172, TAFII170	B-TFIID TATA-box binding protein associated factor 1	15.5276621119434	15.9734322210382	18.3670634703524	19.5761615387213	16.8063808288668	16.8806765939017	16.1874424309981	20.9246613375185	20.3732460429415	13.8882977546951	19.3020721642752	16.9554663159949	13.4352760314412	14.6278847773792	17.6931772501583
BTBD1	C15orf1, NS5ATP8	BTB domain containing 1	18.6481707132146	18.5540536316776	14.5046818969072	13.3090526972821	18.1005002642924	16.9298804283037	17.708165004686	17.5785179812559	14.9773876719775	18.776792547329	17.7297834845361	19.2926846344892	20.8147956551078	21.1506245060918	17.4786960487348
BTBD10	GMRP-1, GMRP1	BTB domain containing 10	7.60752898611662	5.62897595795319	7.21524354621182	6.38871594763983	6.7289994906783	7.10403093375645	8.60977773185244	6.56372462911543	6.64591429036097	11.7894756548988	6.39341223958747	8.60815441570805	8.42145913685046	9.23195225942086	6.53893850138834
BTBD19	-	BTB domain containing 19	7.76612739820023	2.34834520427447	12.2515251633296	10.3115732706412	8.36813880629921	7.0675078624297	5.65721863982002	14.4147258998875	14.353199264342	6.10596849561305	2.08056238323959	3.12032724015748	3.91499266209224	2.55917514859393	5.7938222663667
BTBD6	BDPL	BTB domain containing 6	7.14205182731278	9.66281497004405	7.86894803612335	4.35194220440529	7.75136580352423	10.6154417770925	11.3659777030837	7.56347024757709	8.72225921585903	15.1531196035242	5.14794679471366	10.1829702096916	10.3574245286344	15.4497199436123	6.52995279911894
BTBD9	CG1826, Dmel\CG1826, dBTBD9	BTB (POZ) domain containing 9	2.341936	2.731949	1.260768	1.867322	2.556152	1.088534	1.671785	1.435974	2.302019	3.96498	4.624615	2.154411	3.454389	3.94508	3.149501
BTD	Biotinase	biotinidase	3.12071800499232	1.71265356221198	1.54719046850998	2.20190100576037	4.34967842857143	3.74735654608295	4.35649530913978	0.785017761136713	3.32939965437788	7.60926478955453	8.61989789247312	9.42863551075269	4.18967621351767	4.00215412250384	5.73705531067588
BTF3	ATBTF3, F2H15.11, F2H15_11, basic transcription factor 3	basic transcription factor 3	182.363316244797	211.841334166501	188.924901218533	193.954860755699	184.841768427651	159.919235044599	164.633990294846	146.782747325074	166.435343325074	168.674078629832	142.915683198712	173.535737553518	182.565386896432	186.355285269574	141.246349396928
BTF3L4	-	basic transcription factor 3 like 4	4.42483027944194	1.69270666270004	2.55056543742306	1.25795451087403	1.63051541608535	5.30220192162495	5.70109338736151	2.5115899322938	2.82639879647107	9.36723171070989	1.28062938777185	0.812688400902749	10.3107059720968	4.12103839720968	1.3526407057858
BTG1	BTG1_1	BTG anti-proliferation factor 1	77.940638968894	46.4573562323733	24.8018754869816	104.002046912788	28.8570936923963	87.5980382910138	23.3304362541475	84.4167754252304	124.278289215553	86.86231853053	105.849112812788	120.499791880184	88.5012270014977	24.8587805870968	74.6232666793779
BTG2	APRO1, PC3, TIS21	BTG anti-proliferation factor 2	99.1504536819801	55.9983555801282	59.9822261623932	75.6714079273504	71.317751843661	114.530438301282	55.217647590812	70.6664912688746	23.1346193643162	73.3376020662393	74.2313932895299	174.837283405627	39.049404284188	86.7738791214388	281.073194745727
BTG3	ANA, ANA/BTG3, APRO4, TOB5, TOB55, TOFA	BTG anti-proliferation factor 3	39.3565245494171	41.8839099690826	29.9645041155601	36.3134130567663	42.8856782868728	36.5063943933097	35.3553479320831	34.0683604221997	40.5299220567663	37.9358853816523	25.6639035919919	36.0565352980233	36.5207066695388	33.217474241257	25.3076674120629
BTN2A1	BK14H9.1, BT2.1, BTF1, BTN2.1, DJ3E1.1	butyrophilin subfamily 2 member A1	8.00842214338526	1.733337987061	7.39227703591233	4.01969746870874	5.35332981885397	5.61732491655664	8.15516143385265	8.70220195114867	5.54120336414048	5.08327199419065	6.15299261763929	3.71512045312913	4.45275382123053	6.25141320332717	2.14448708740428
BTN3A2	BT3.2, BTF4, BTN3.2, CD277	butyrophilin subfamily 3 member A2	0.607669	2.006233	0.053289	1.257752	2.847144	0	0.95475	0.502445	0.075344	3.066899	3.598381	0.891785	0	0.270911	0.684115
BTRC	BETA-TRCP, FBW1A, FBXW1, FBXW1A, FWD1, bTrCP, bTrCP1, betaTrCP	beta-transducin repeat containing E3 ubiquitin protein ligase	5.84160390428293	4.18279874075276	9.48694079688514	7.58133905353666	4.01255052011681	6.74927578617781	4.37096067585983	5.77276715801428	9.49322448475016	4.8205124523037	3.79584366190785	6.80809446365996	4.32517977936405	1.69461505191434	3.35087066904607
BUB1	BUB1A, BUB1L, hBUB1	BUB1 mitotic checkpoint serine/threonine kinase	2.53802255979499	4.5203549214123	3.77063821070615	2.56410647266515	7.17686797722096	3.69737011816629	10.1240685404328	3.68698920159453	2.57866339265376	7.96228842255125	3.14553779356492	3.82453963012528	7.50878978132118	9.67606193308656	5.6409881392369
BUB1B	BUB1beta, BUBR1, Bub1A, MAD3L, MVA1, SSK1, hBUBR1	BUB1 mitotic checkpoint serine/threonine kinase B	1.28767	2.714515	0.786478	0.047687	2.637161	1.215385	2.502269	0	0.547988	4.314597	1.452421	1.204561	3.747775	3.521646	1.333382
BUB3	BUB3L, hBUB3	BUB3, mitotic checkpoint protein	10.8927147126592	14.9030161181378	9.86238896043287	12.0760546977793	15.9187417995716	9.87619447638372	10.4151918456769	10.5186086675685	10.6868713022207	14.4191589829782	12.4602006575358	13.2178734246421	15.721295657874	15.9587321927629	14.323323985571
BUD13	Cwc26, fSAP71	BUD13 homolog	7.99683444152745	7.21515659427208	6.44121586475736	6.06451811217184	6.81332336833731	6.85670101193317	6.05477649880668	7.11079492283214	6.05592575656325	9.49569228560064	8.92851578838504	7.76461328162291	8.63498457677009	10.7327516961018	9.04960638027049
BUD23	HASJ4442, HUSSY-3, MERM1, PP3381, WBMT, WBSCR22	BUD23, rRNA methyltransferase and ribosome maturation factor	13.9536262299652	24.4361050405052	17.4386310744773	14.5875095557491	19.3825984390244	14.8418917678571	16.6691711567944	13.8431913035714	15.8401404115854	22.5413664777875	16.8422897473868	18.2768429390244	18.7506230866725	19.5604819076655	16.5830625587979
BUD31	Cwc14, EDG-2, EDG2, G10, YCR063W, fSAP17	BUD31 homolog	23.8094340295385	29.7652892498462	27.4173735212308	25.0591561224615	29.7524713852308	24.9140327427692	31.6378276756923	26.8134832147692	24.8162568270769	29.8337997292308	24.7822148953846	36.1661720412308	33.2209423747692	30.1995386603077	25.6861232726154
BYSL	BYSTIN, Enp1	bystin like	28.5497493486284	33.9837459466334	21.1051690673317	26.3107964034913	28.6360452064838	24.4602121965087	21.0716083800499	18.1222111855362	22.8008319147132	17.1528556972569	27.500340842394	31.0176136673317	32.067092634414	29.5597567117207	34.171474325187
BZW1	BZAP45, Nbla10236	basic leucine zipper and W2 domains 1	32.8201097992787	33.9505449810969	34.365004016789	38.4246484693446	33.092876708494	26.3455359834598	34.5909960443975	31.8055917387141	31.2136608949136	36.0851116147245	35.3357504724537	29.5439714509389	30.3009779748787	33.0303857224226	31.9522345003109
BZW1P2	BZW1L1	basic leucine zipper and W2 domains 1 pseudogene 2	8.98522469732107	9.0501728692523	9.05676468612555	11.1571773306677	10.2492372059176	7.99595973690524	10.5719188452619	9.64889241343463	10.2563937808876	16.1656321527389	10.5855381023591	8.61608856697321	9.60806238464614	9.56425664214314	8.38227871491403
BZW2	HSPC028, MST017, MSTP017	basic leucine zipper and W2 domains 2	33.4203191210359	58.599882390592	17.4811175729387	20.5351305036998	38.4239438234672	29.2252536691332	25.4748730602537	15.9737801997886	17.747289070296	38.3786364106765	27.7739362758985	21.8942589730444	48.2381586014799	47.9458457552854	32.9787100396406
C11orf1	-	chromosome 11 open reading frame 1	1.41743123316062	2.43417342098446	4.36148532772021	5.1228106865285	4.04497858160622	4.12923144689119	3.9125219507772	5.31860054533679	3.49687466450777	2.55593783419689	2.4236071865285	2.29413824740933	2.61953620207254	3.49561105440414	5.73455975647668
C11orf24	C5H11orf24	chromosome 11 open reading frame 24	2.58788784950136	2.19166829827742	0.962513156844968	1.24627208612874	1.28109566545784	3.88895554487761	5.69123323572076	1.73177976427924	2.28770658295558	2.53696081323663	3.05842383952856	3.10079888757933	3.82463714687217	2.73703465548504	1.638027593835
C11orf54	PTD012, PTOD012	chromosome 11 open reading frame 54	5.90644267371832	4.13182099313894	8.11997502763484	7.52479011968744	9.15833102572899	6.15893167200305	6.78145655288736	6.5589961086335	7.28258350428816	8.81555497674862	4.10942185229655	8.71194097484277	5.40852613112255	6.09941946979226	5.3628751726701
C11orf58	IMAGE145052, SMAP	chromosome 11 open reading frame 58	26.2465465223735	29.9221808895914	28.9585135802529	18.6662629464981	14.4818020824416	14.5497632998541	15.8775406916342	32.4263396174611	18.9723632891537	23.9888997422179	40.191358297179	50.3791922723735	17.4589802298152	27.2847040683366	23.0781459202335
C11orf68	BLES03, P5326	chromosome 11 open reading frame 68	11.0918773804818	4.07196736256949	6.84858272019765	5.43581094441013	4.38492532921556	12.3231902903027	6.91542731068561	9.14168527486103	7.49357696726374	8.43508106856084	7.26200608956146	6.23190078937616	4.68588368066708	8.15511380358246	6.17890070105003
C11orf95	-	chromosome 11 open reading frame 95	0.15421	0.148259	1.988129	1.762946	0.078131	0.82522	0.547423	2.004342	0.166125	5.350961	0.952505	0.944238	0.971332	1.313717	2.41669
C11orf96	AG2	chromosome 11 open reading frame 96	47.044987	42.170483	119.088379	95.886574	76.072121	23.7966	84.984871	64.787857	88.861626	40.063881	38.218403	81.143028	60.015984	23.354963	70.573723
C12orf10	Gamm1, MST024, MSTP024, MYG, MYG1	chromosome 12 open reading frame 10	14.5578962641093	17.6385668174603	13.9900735634921	12.3221305877425	18.9471063112875	14.174167372134	17.5357091529982	15.4257617085538	12.7115153443563	19.7881395061728	14.3161962323633	14.6615227707231	18.212074606261	16.8327020679012	11.6414146199295
C12orf29	-	chromosome 12 open reading frame 29	3.05986305709343	4.45245448477509	3.01360269307958	2.33715134463668	5.10909934705882	3.94550069792388	2.51611288062284	1.90113119480969	2.55919832283737	2.0717513733564	5.1931948366782	4.390564216609	6.30057680103806	3.77339764256055	5.25803584532872
C12orf4	-	chromosome 12 open reading frame 4	5.228101	6.114605	3.56301	4.123746	3.639933	4.551924	5.638265	4.117271	3.821712	5.055575	4.398818	4.258927	5.777804	7.103047	5.801994
C12orf43	Custos	chromosome 12 open reading frame 43	3.936201	6.571009	3.201647	3.498342	3.589973	0	5.211957	3.416945	3.123263	0	5.376392	4.145302	4.699307	0	4.780777
C12orf49	-	chromosome 12 open reading frame 49	8.910571	7.450286	7.919193	7.819989	6.419559	8.81603	6.466246	7.554819	7.91455	6.765688	9.257318	7.101192	7.805428	9.351888	9.363304
C12orf57	C10, GRCC10	chromosome 12 open reading frame 57	115.234252995266	45.5874506260355	117.73200475503	98.392586816568	61.5282306568047	95.6578832295858	80.8814480201183	90.2805567408284	83.7719905786982	57.0180470816568	42.2647720828402	96.1670622911243	65.6200716615385	69.6761646946746	50.0811823242604
C12orf65	COXPD7, SPG55	chromosome 12 open reading frame 65	2.51817343538767	2.37712654473161	2.54859836421471	1.81186975109344	2.71870455149105	3.01781670298211	2.61820655188867	2.48985752206759	1.44781700636183	3.13517530139165	3.25023182743539	3.77734755029821	7.5188526333996	4.63017092564612	3.17784181192843
C12orf73	-	chromosome 12 open reading frame 73	2.629642	0	2.113334	1.043522	1.424115	0.605737	3.39441	0.646757	3.09984	2.700744	0.212857	0	1.991902	0.009175	0.177168
C12orf75	AGD3, OCC-1, OCC1	chromosome 12 open reading frame 75	19.5055262742382	35.6517220644044	10.6619810969529	18.4805705117729	33.2592395747922	12.2985359695291	26.6864262264543	9.7649784231302	10.1038404709141	27.750744449446	7.68551021745152	4.77663129432133	10.555630933518	11.7887532070637	6.81510288781163
C14orf119	-	chromosome 14 open reading frame 119	4.69155650588524	7.64665250294262	4.82582296051986	7.67741384306032	4.74871163560569	4.80694039259441	8.99777486586562	6.04980344997548	6.40900401226091	7.12115084036292	5.36390172878862	4.75500451177048	7.16020636390387	9.55155755174105	5.59171508803335
C15orf39	C10H15orf39	chromosome 15 open reading frame 39	2.611598	1.357815	2.161835	3.951836	2.555542	3.679554	4.222186	5.04186	4.234478	2.919399	1.797105	1.172156	2.027481	1.96876	3.317567
C15orf48	FOAP-11, MIR147BHG, NMES1	chromosome 15 open reading frame 48	0.807021727177335	0.506696497376705	0.0643815939139559	0.311328305351522	0.482823687303253	13.8005735320042	6.80168176180483	1.11875596012592	0.375498839454355	8.10416201259181	1.4241329296957	2.40650570724029	6.00284019622246	10.4948766558237	1.81163060965372
C16orf45	MINP	chromosome 16 open reading frame 45	4.98847563423307	10.8750490098594	9.44776673088734	12.3797150058187	9.22376236107968	5.19448687732342	8.24681038451592	9.90800429141749	5.13206094052045	6.87144581687409	6.6440899358332	11.1615938632617	4.08467525472765	2.56078198254404	4.76433275577824
C16orf54	-	chromosome 16 open reading frame 54	8.531511	1.279152	5.212582	4.154237	4.549839	9.146457	8.135098	7.009712	3.91022	6.579257	1.655415	1.856001	1.743435	2.407731	2.38261
C16orf58	RUS	chromosome 16 open reading frame 58	12.1738462249924	10.2929372076619	10.9663920896929	8.49582438948008	15.4696141243539	5.61828017239282	5.59639862754637	5.95533336758893	8.98591964578899	15.5304197053816	6.40148543478261	4.95350890635452	11.4548869838857	9.00134409455762	13.1123438121009
C16orf72	C14H16orf72	chromosome 16 open reading frame 72	9.07801112976378	9.38280549618898	12.0538098206614	12.5763584376063	13.9136907257323	9.97335852144882	12.1639936509606	13.686223544063	11.6736773136378	13.649223352126	7.35230855874016	12.1966872731339	12.5953090932283	12.9341177914331	13.5874967526299
C16orf87	-	chromosome 16 open reading frame 87	13.891779	20.716084	13.051429	11.438242	12.619606	10.589699	11.740047	19.028702	15.37696	17.991613	18.470163	27.903759	18.753101	22.603897	9.068004
C16orf91	CCSMST1, URLC5, gs103	chromosome 16 open reading frame 91	21.8721038384401	11.8920220807799	25.9713036685237	27.081710637883	22.2301786239554	21.8132431866295	20.4185510027855	23.9137806963788	24.3993320807799	19.6212419303621	21.4212081643454	30.0760591559889	19.8047974651811	16.080434367688	19.7328725236769
C17orf53	-	chromosome 17 open reading frame 53	5.079882	4.990116	1.159789	2.673997	6.719741	3.229018	6.42499	2.617614	1.618758	7.658858	3.238463	2.190016	6.637267	4.735907	4.121519
C17orf58	-	chromosome 17 open reading frame 58	19.6806193219265	15.1300001698352	10.039427304605	12.542693956485	22.1425646810308	27.4228210642163	24.2038084283904	13.5888641584284	24.2159416087875	38.0373425851289	10.6228537258133	16.5434332374313	17.6843744102239	18.3081896966624	13.4335523337558
C17orf75	NJMU-R1, SRI2	chromosome 17 open reading frame 75	2.017261	3.642842	1.969035	1.726898	0.68297	0.025341	0.113796	1.116348	1.494801	1.007776	3.492539	0.062215	0.85558	3.983488	4.580431
C17orf80	HLC-8, MIG3, SPEP1	chromosome 17 open reading frame 80	1.97121596289008	0.286529762159123	1.52231646499859	1.4836047486646	0.00381029350576328	0.894785720551026	0.214975131571549	2.63356403317402	1.39486955243182	1.28329316671352	5.39788034186112	2.9044597981445	2.90763603176834	2.81679325695811	3.34101300112454
C18orf21	HsT3108, PNAS-124, PNAS-131, XTP13	chromosome 18 open reading frame 21	1.538169	2.65453	0.641715	3.079226	1.551313	1.601358	2.893816	1.715276	1.752409	2.469816	6.3285	1.368012	3.380278	2.620658	3.418828
C18orf25	ARKL1, Ark2N, RNF111L1	chromosome 18 open reading frame 25	13.7418191255864	8.57557653699026	13.6366557345724	13.8015744583183	13.965998504511	13.1922260902201	11.7817309489354	12.4314639886323	14.1046953410321	8.91403433309275	11.9482493316492	11.1332612997113	12.9590808516781	12.0420596943342	12.3266453341754
C19orf12	MPAN, NBIA3, NBIA4, SPG43	chromosome 19 open reading frame 12	4.30909670111857	3.84434655257271	5.05187181342282	12.9537445060403	11.3375771834452	10.0379844510067	18.9715083494407	10.8473008116331	4.92106051991051	9.54175554720358	10.4175516841163	5.50724703579418	7.77566920134228	4.25877597583893	9.53390250469799
C19orf24	C28H19orf24	chromosome 19 open reading frame 24	24.4398838592871	21.6267382298311	15.4891957223265	19.0863545806754	17.9244529634146	18.9729454662289	16.4395546500938	28.0336973705441	25.0968251285178	18.4908951866792	11.8144152917448	33.8498271031895	19.3870266613508	19.6150427898687	17.1280986116323
C19orf48	-	chromosome 19 open reading frame 48	12.4222128433931	19.8623658950517	11.6558060831974	8.72238339912996	17.6065711696574	9.00987061228929	15.9990370668842	10.9213630734095	7.04483288852637	15.5441773170201	11.7429411277868	17.8723540467645	26.737015874932	25.4839684127243	17.2439188743883
C19orf53	HSPC023, LYDG10	chromosome 19 open reading frame 53	13.6363564633349	15.1563286174685	7.5736919287716	8.24411935637553	9.5475381104624	11.2990476578702	14.2019743720224	10.4333834528258	10.1320470576833	10.0008929418496	11.8583879276039	11.1861875922466	14.5373775399346	11.0009155875759	8.59100855184493
C19orf66	IRAV, RyDEN	chromosome 19 open reading frame 66	5.98702965057756	4.90349471493399	5.85870093564356	5.46121080693069	12.4329287524752	6.02435165882838	16.032769620462	11.5824203164191	7.54879082962046	9.49989897070957	9.48200169719472	7.88004067656766	6.12753391212871	5.99982066625413	6.92928096493399
C19orf70	MIC13, P117, QIL1	chromosome 19 open reading frame 70	11.7610864745042	12.2053612252125	8.64669913456091	8.04612328328612	11.1556313626062	13.1718452804533	12.657854164306	9.49921304107649	7.90234977620397	10.1293237917847	9.82683862606232	15.97875098017	14.5928162691218	14.7029901997167	10.7363873498584
C1D	LRP1, Rrp47, SUN-CoR, SUNCOR, hC1D	C1D nuclear receptor corepressor	8.17665338095238	9.67549906969697	8.08518074935065	7.41442808744589	8.93358962034632	7.83721092510822	9.077383195671	8.13710297835498	7.92065323506494	8.93530822294372	7.90583889047619	11.5973808965368	8.88712452857143	8.66674354632035	8.99167143419913
C1GALT1	C1GALT, T-synthase	core 1 synthase, glycoprotein-N-acetylgalactosamine 3-beta-galactosyltransferase 1	3.04628897997479	3.35412707687999	2.55394134168884	2.80490455300378	2.30634259935583	3.17094872594875	2.49195583419689	2.82848457582972	3.16981509550483	3.17939827965271	4.73071221733651	4.69453790197451	4.11348242080941	3.58266964920879	3.09810429071559
C1orf109	-	chromosome 1 open reading frame 109	1.19532011705241	1.30789209603618	0.546377306198457	1.95897836685289	1.14112870683692	0.578829275339186	0.622329479116786	2.89004517052408	1.81333633067305	0.964743454110136	2.87193322905028	3.45269847193402	5.57259619978718	4.32014972652301	3.24883861239691
C1orf122	ALAESM	chromosome 1 open reading frame 122	32.161999	34.388096	32.708607	37.282299	38.493492	31.559465	41.216377	33.50816	36.505062	34.887447	34.353825	43.38509	44.866306	40.248116	35.810749
C1orf123	-	chromosome 1 open reading frame 123	4.63268528770413	6.79709072430355	2.3034826167147	2.39485920076849	5.54368118251681	4.52770501392892	6.73781200288184	2.6121329678194	2.47562434197887	7.31491682228626	2.59588804947166	4.30148773727185	6.7974364154659	7.72411494380404	3.66399539000961
C1orf131	-	chromosome 1 open reading frame 131	5.18160132682927	7.97445062578397	5.13382672055749	4.87932212961673	5.58783062299652	5.46025250452962	5.85494451289199	5.54298602926829	3.73149761114983	8.32821312891986	7.92635327665505	8.9423088	8.10914212682927	12.1322772125436	10.9796757574913
C1orf159	-	chromosome 1 open reading frame 159	3.52469852839796	1.32522400078339	3.24286132021152	3.41944312201332	2.14967659518214	3.72092895475911	1.87481463493929	5.55806474578927	4.39424344751273	2.49273339306698	4.97186313631022	1.06895532060321	0.765852494320407	1.08342355013709	5.33649913396005
C1orf174	-	chromosome 1 open reading frame 174	19.230654	7.341366	15.68085	8.851659	10.34636	16.251261	10.269459	16.152987	11.108203	13.069328	12.049996	18.46048	11.871096	16.723734	12.98707
C1orf198	-	chromosome 1 open reading frame 198	16.935787	7.101194	17.676241	14.72783	14.706147	15.118692	16.913504	17.837767	15.354632	17.712427	13.302968	12.247271	8.1712	9.924963	10.389875
C1orf228	C8H1orf228	chromosome 1 open reading frame 228	14.3691612515528	1.92339100854037	11.2577939309006	12.7216910458075	9.9801434378882	11.9989612414596	22.5670589052795	20.1427427228261	11.8618660388199	4.68117818478261	1.20307497981366	2.75705090838509	2.45894057375776	1.76077207686335	2.31963389208075
C1orf35	MMTAG2	chromosome 1 open reading frame 35	6.55242199236155	5.27113288987906	8.15051922024188	5.28087450286442	4.5873169026098	6.05829971483132	5.25398711330363	9.16556772628899	7.2764523418205	8.88716956524507	3.95756543475493	14.8108213736474	8.70371251495863	9.19431086696372	8.32194842647995
C1orf43	HSPC012, NICE-3, NICE3, NS5ATP4, S863-3	chromosome 1 open reading frame 43	52.0946732958725	49.9037426285247	60.0200919092767	67.1449383187577	62.7019281507969	58.3102596089089	59.5856723109931	61.3634442521455	53.1998626955456	50.2255140531263	47.3811631426236	68.5172413612587	70.8655684965264	64.7916456935022	51.8850694425828
C1orf50	-	chromosome 1 open reading frame 50	11.414713	8.826707	5.741302	5.644181	8.480253	11.271906	7.399995	6.38154	6.057572	10.03451	5.070917	7.029748	7.551273	8.920354	5.323479
C1orf52	gm117	chromosome 1 open reading frame 52	8.63761692695075	6.07232414259362	7.22119377845416	7.59449023058476	7.52892057406383	7.56569158992806	7.41080853071389	7.44085647260653	7.11512991219332	5.56612582789153	6.65506733241099	8.09409093635861	5.9684708171924	5.54993978693968	7.46146794890242
C1QBP	COXPD33, GC1QBP, HABP1, SF2p32, gC1Q-R, gC1qR, p32	complement C1q binding protein	20.1286801592104	29.8246126494395	17.6335314305128	16.2833213997619	20.4712549398869	17.5758367539927	18.0201896213669	16.5501327796846	13.6554280566412	17.1963769137982	18.2120541271699	15.9073461235989	26.0117226812816	25.2934677884138	20.6985015293126
C1QL3	C1QTNF13, C1ql, CTRP13, K100	complement C1q like 3	3.668659	2.930721	5.772376	5.292436	1.787248	7.080673	2.138092	3.224158	5.988229	1.535989	12.537518	3.772455	4.788749	3.64961	5.85339
C20orf194	-	chromosome 20 open reading frame 194	4.1553	3.527572	2.977911	2.631269	2.442616	3.463445	2.630966	4.420154	3.786865	4.726968	7.857522	5.155353	3.785481	4.054781	3.50118
C20orf27	-	chromosome 20 open reading frame 27	7.88806752983172	12.4041966812851	6.32007202753697	3.68036309739929	5.11560574094849	7.22198815706272	5.60810152371239	4.42732104334523	1.07237931157573	6.35983695053544	5.74456012136665	4.81009633248343	11.0872479408465	15.1882402692504	5.82406648138705
C21orf91	C21orf14, C21orf38, CSSG1, EURL, YG81	chromosome 21 open reading frame 91	3.8794361466931	4.26806807334655	6.46726363885385	5.60600683384394	5.68584451594882	5.06109248945756	6.15055104307082	8.56095123896197	6.11098301946297	5.08900056172283	11.0780381344386	9.11827571832763	7.6426221382231	7.55230231735448	10.4314930618129
C2CD2L	C2CD2-like, TMEM24	C2CD2 like	7.56201161490294	5.34999077311626	7.96745308223753	4.21433752536005	5.5201584379044	6.83613596389063	7.2371083558756	9.85359081340013	6.74810133479441	6.30317760905865	6.59851172991025	6.40506270945523	7.45367959653517	5.045050183469	5.41015007054895
C2CD3	OFD14	C2 calcium dependent domain containing 3	1.06178990603015	2.01924790188442	0.889148263693467	1.2786218169598	0.887645888190955	1.94656467839196	2.12883782135678	3.05634121444724	1.99383684346734	1.49358893329146	3.78569149472362	2.16782159346734	2.29009139233668	2.57094352223618	4.10548727776382
C2CD4A	FAM148A, NLF1	C2 calcium dependent domain containing 4A	2.74959593973356	23.7929376519349	0.373886908225841	1.07076295601607	0.179349209980969	3.72745769253542	2.28150931550011	0.254907847959399	2.72267124444914	0.193912	4.21275142990061	4.01563453922605	4.56074272636921	5.88663094227109	2.08296577352506
C2CD4B	C2CD4A, FAM148A, NLF1	C2 calcium dependent domain containing 4B	2.104557	64.978661	0.70384	2.143875	0.839258	4.159066	4.036551	0.311446	5.333127	0.6732	3.986231	6.02858	8.702881	7.577382	1.804379
C2CD4C	FAM148C, KIAA1957, NLF3	C2 calcium dependent domain containing 4C	0.508282	2.294115	4.375051	5.965765	1.90285	0.218694	0.654385	3.560833	5.701866	0.675702	1.742475	0.496336	0.99854	0.361258	2.196108
C2orf42	-	chromosome 2 open reading frame 42	5.02394837350399	6.50317867652926	5.66888831599069	6.09642023587101	5.95525246808511	5.41675862549867	6.28610448171543	6.63865580851064	6.37385534175532	7.18639402160904	8.65740044980053	10.1619990520279	7.11156042835771	6.5778115724734	8.54101936635638
C2orf76	AIM29	chromosome 2 open reading frame 76	4.39454641017964	3.9406965508982	3.09399337824351	4.43295177944112	3.506313500998	2.98210214271457	4.69497963972056	4.98694021956088	3.65833321756487	3.85891044810379	3.90274166666667	4.90995996107784	6.2331951996008	4.56876085528942	4.51030093612775
C3	AHUS5, ARMD9, ASP, C3a, C3b, CPAMD1, HEL-S-62p	complement C3	4.16273564491617	4.26412427596189	7.87643473754674	7.57167924990954	5.98081906995537	3.40439538813171	8.82256150428175	4.9718471793511	6.36032217392353	10.9180710352189	4.53201608623809	5.07856445458931	2.03418245097093	1.96006478916898	10.2152185840068
C3orf14	HT021	chromosome 3 open reading frame 14	3.81116763613655	11.8978994454621	4.85936061532057	6.70671180349709	9.72312052789342	11.0942622189842	5.41723323064113	9.51643984845962	5.75368553538718	7.96634170857619	7.55749048459617	7.25691949042465	9.59798843963364	16.1155702839301	4.42194974354704
C3orf38	-	chromosome 3 open reading frame 38	6.27227310056818	6.52138198892046	13.6799487823864	7.36294387642045	8.0396524875	12.0865139201705	6.82280784630682	9.58675554460227	8.56909270539773	13.6078061380682	6.19181234232954	8.43479379971591	7.63468585539773	11.4651483477273	9.93303115085227
C3orf52	TTMP	chromosome 3 open reading frame 52	0.750609	3.1487	0.837801	2.017323	4.182055	0.533606	3.360588	1.604889	0.858655	1.878158	1.70962	0.648943	2.431907	0.603951	2.174275
C4orf3	ALN, HCVFTP1	chromosome 4 open reading frame 3	11.58306	10.973939	14.055024	14.750886	12.693492	11.58773	13.609754	14.994473	11.298367	12.386043	15.299747	20.616806	13.889382	12.483631	13.489562
C4orf33	-	chromosome 4 open reading frame 33	1.780059	0.58863	0.356289	0.855084	4.131219	2.162663	0.006527	1.15425	0.477145	3.033118	1.500563	0.921174	0.946897	1.365925	1.509288
C4orf46	RCDG1	chromosome 4 open reading frame 46	2.151173	1.161169	1.837309	1.464785	2.089794	2.208679	2.010276	1.7001	1.519039	3.08077	2.944768	3.073378	4.220008	5.621457	3.069261
C4orf48	CHR4_55	chromosome 4 open reading frame 48	32.8849017351852	25.9270076962963	25.6903784314815	23.1099984481482	18.6188912259259	33.1357144518519	20.7045610185185	23.1703490611111	21.19906515	19.9357001425926	28.6383580425926	42.904299	26.9913177740741	25.342161012963	24.0346484777778
C5orf15	HTGN29, KCT2	chromosome 5 open reading frame 15	14.7441348327465	9.54162520980047	11.345636584507	13.2007116971831	10.508009532277	15.1854654058099	13.1531876569836	16.0741072617371	12.5264090228873	12.0031037505869	10.41840307277	12.8551786740023	7.2171956842723	10.2372902723005	9.87631587411972
C5orf22	-	chromosome 5 open reading frame 22	4.12649510215947	4.02890985188261	3.56351331644518	4.02772775775194	3.63412665919158	5.81970816888151	3.74698107779623	4.43898060465116	3.91866425996678	5.60080661904762	5.59035072895903	4.56900020930233	6.8757915337763	7.80457168909192	6.00415595293466
C5orf30	-	chromosome 5 open reading frame 30	3.57105933011414	11.3550097895815	5.17224707579748	0.662332814164472	2.49907449224466	4.30703898273339	4.36414065496049	4.25249575182909	1.36866606935909	4.75706862832894	3.86889740561896	4.077339745976	3.58497702253439	5.36835810857477	2.8892718993269
C5orf51	-	chromosome 5 open reading frame 51	6.0544	1.212513	5.08883	4.815661	1.481173	6.509303	4.601828	6.139757	1.421038	4.981507	7.271574	7.199056	4.614309	6.991785	4.642198
C6orf106	FP852, dJ391O22.4	chromosome 6 open reading frame 106	24.72917	22.832273	25.286015	36.894882	25.904688	28.549978	29.614691	28.994724	43.808388	29.930079	23.944313	34.791214	30.686274	29.764399	24.763855
C6orf136	-	chromosome 6 open reading frame 136	0.000546	1.192131	1.059632	0.267044	0.674395	1.321477	0.849229	0.457307	0	1.367803	1.672258	0.001639	3.117285	3.793854	1.020035
C6orf203	HSPC230, PRED31	chromosome 6 open reading frame 203	3.646012	1.684967	0.30321	2.374842	2.315322	0.663382	1.46405	0.806952	0.859425	4.109985	0.92201	0.335698	5.295072	1.302708	1.63522
C6orf226	-	chromosome 6 open reading frame 226	6.812662	4.423975	9.959002	5.720599	8.053394	6.051891	7.921002	9.801656	7.367253	5.477465	6.383403	6.974007	5.026216	4.381734	5.238593
C6orf48	D6S57, G8	chromosome 6 open reading frame 48	44.6941972884615	61.1937646796703	105.781606183516	79.3861538642857	55.5171245532967	46.1771709247253	62.192739378022	65.5426027010989	70.1123061368132	47.409952593956	47.3040593054945	55.0807187972528	54.4486234527473	48.1544133208791	41.3924971906593
C6orf62	Nbla00237, XTP12, dJ30M3.2	chromosome 6 open reading frame 62	62.017593	65.5289	76.783485	75.498787	82.67942	62.719475	69.631203	74.393295	75.020164	85.423042	88.561707	80.0317	74.253426	64.958412	71.830643
C6orf89	BRAP, PS1TP5TP1	chromosome 6 open reading frame 89	2.37125153417869	2.49800595306807	1.84518221731526	0.425403226351844	2.48300301807317	4.6647710868678	3.98702549278531	3.50901468197056	3.3661155086722	2.53959591808774	3.02133009400962	5.31655286605451	3.53828886984405	4.83257086211923	2.43677488806296
C7orf26	-	chromosome 7 open reading frame 26	5.21393524389267	9.64858445094113	11.7659781301562	12.3398271918302	8.57293914497397	5.9610751277533	11.8352380156187	11.0821074589507	11.1639637637165	12.4116898301962	9.45995578374049	13.0933337368843	10.6414441521826	8.09343075610733	13.6643411782139
C7orf43	-	chromosome 7 open reading frame 43	7.19792212953186	8.01604642872228	3.86849953713481	5.11917006124604	6.13144736149243	6.40615970186554	7.63532834811686	7.66449317106652	5.06538812565998	7.12913456282999	7.4053832467441	8.11808710489264	5.65616783914115	4.18856576979937	7.02757510102077
C7orf50	YCR016W	chromosome 7 open reading frame 50	11.870336	12.364494	6.376067	4.147987	8.878441	11.213218	7.615043	7.489975	3.5936	9.530116	8.127133	13.230156	12.786658	14.282256	9.700539
C8orf33	-	chromosome 8 open reading frame 33	7.47003097974684	11.8121409949367	5.38157957359855	8.71003392477396	5.35009226907776	8.12213646980108	7.33246564195298	9.45201726292948	8.49925285822785	10.8291808990958	13.7272235164557	10.7092510473779	13.4245780954792	16.5056452925859	13.1692915808318
C8orf59	C2H8orf59	chromosome 8 open reading frame 59	7.58532344452476	10.3861600126491	6.546253515721	6.21116208420672	9.41133086591977	6.99734505890857	6.936650678352	6.47064185905313	5.75795980231297	7.61179439320564	7.57283847379834	9.94025505999277	9.03340791470907	8.1476889519335	8.00691348066498
C8orf76	-	chromosome 8 open reading frame 76	6.3886245478977	6.02061055765063	4.92564373060251	4.96473700931946	6.63064123472042	5.03553106783702	4.06547660554833	6.67846540940616	5.53016251322063	6.34060599306459	6.81760782856524	7.79418738036411	9.03507508517555	8.12528515409623	6.67822391417425
C8orf88	C2H8orf88	chromosome 8 open reading frame 88	1.877816	2.393275	2.325457	2.220839	3.347057	2.016928	0.992881	2.405844	2.686618	1.922356	4.263409	4.715332	5.620366	4.176295	3.173829
C9orf16	EST00098	chromosome 9 open reading frame 16	26.3771710473978	33.3073413517658	27.9277813582714	27.9066560525093	25.848771063197	25.8629317114312	29.9212646226766	27.4277442769517	25.0845971105948	27.6157569526022	29.9400660613383	31.4055562541822	29.8071208796468	14.9963871984201	25.8871534628253
C9orf3	AOPEP, AP-O, APO, C90RF3, ONPEP	chromosome 9 open reading frame 3	1.54735506449301	0.335104065567897	2.72908118756718	3.13379578573988	4.55010292063777	3.54828400734504	2.20257686993909	5.66596351863132	5.97834767807237	4.71810291992117	0.648336999462558	0.256483812074525	0.580960957721247	0.646246607309208	0.525617929595127
C9orf40	-	chromosome 9 open reading frame 40	4.097443	4.300607	3.345019	2.969587	3.954511	3.651271	4.78674	3.175939	3.325072	5.055809	4.830114	6.991749	7.974653	9.405832	6.652627
C9orf64	-	chromosome 9 open reading frame 64	3.47429127990525	7.62404264350573	4.02768863521516	4.43495931662061	5.37288506553494	3.40036217054876	5.9004365282274	5.18477610303987	3.79541844413739	7.52864990722463	6.74455743229372	7.05035718752467	8.52740634544019	7.91263513343861	7.20204835491512
C9orf78	HCA59, HSPC220, bA409K20.3	chromosome 9 open reading frame 78	38.01181	41.165962	39.448929	36.961842	29.428886	34.64867	31.775566	44.069237	34.06345	29.766636	51.579216	49.538738	44.914719	41.999428	54.778427
C9orf85	CZH9orf85	chromosome 9 open reading frame 85	1.207826	1.239917	2.42086	1.940207	2.55626	1.721108	2.239502	5.35302	3.65462	3742	3.466793	3.76051	3.399624	2.235747	2.14919
CA2	BETA CA2, BETA CARBONIC ANHYDRASE 2, CA18, CARBONIC ANHYDRASE 18, CARBONIC ANHYDRASE 2, T9L3.40, T9L3_40, carbonic anhydrase 2	carbonic anhydrase 2	1.561648	1.620445	0.891755	1.824457	1.226802	1.492667	1.735661	0.087723	0.272831	2.037113	2.607655	4.256752	5.698498	3.325826	0.864976
CA5BP1	CA5BL, CA5BP, PRO2325	carbonic anhydrase 5B pseudogene 1	2.06611	3.092981	5.13765	4.954697	3.091342	2.967333	0.309169	4.594309	0.638931	0.795946	4.314236	4.380491	0.635784	2.76001	0.697808
CAAP1	C9orf82, CAAP, CZH9ORF82	caspase activity and apoptosis inhibitor 1	4.76672999299299	4.15070936469803	4.20444698631965	4.11705443943944	4.48825090323657	3.87734548314982	5.32113056890224	3.43458213380047	4.01761669102436	5.83113649983317	4.33417839105772	7.80194831631632	5.89717267901235	7.29043631664998	7.46907846279613
CAB39	CGI-66, MO25	calcium binding protein 39	25.83336419245	24.1912064969159	24.9012010115963	8.29572834789045	8.00363657784357	27.5360077927461	31.5341165146805	9.97377855761165	9.46653028571429	37.7047582516654	13.9521800335554	11.0613456930669	28.0899788107575	28.1826113984703	32.1136709533679
CAB39L	MO25-BETA, MO2L, bA103J18.3	calcium binding protein 39 like	0.334223	1.21791	0.488676	2.000393	0.734999	1.189498	1.1233	0.811932	0.671491	1.604755	1.443104	4.159352	3.95765	2.05056	0.793368
CABIN1	CAIN, KB-318B8.7, PPP3IN	calcineurin binding protein 1	1.222168	0.02307	0.572742	0.16693	3.520854	1.162529	0.041975	4.623278	2.099339	0.824926	2.473394	0.09574	0.265648	3.654569	0.734928
CABLES1	CABL1, CABLES, HsT2563, IK3-1	Cdk5 and Abl enzyme substrate 1	4.523876	6.146594	2.751068	2.410889	4.100415	1.962835	2.587111	1.524715	1.380031	1.178678	1.507865	1.402551	1.824401	2.873633	0.939987
CACNB1	CAB1, CACNLB1, CCHLB1	calcium voltage-gated channel auxiliary subunit beta 1	1.3862936515252	1.34586993932361	1.08883827221485	0.950399770225464	1.16839658952255	1.65172855371353	1.71358917307692	2.36886608786472	1.53627257924403	1.72637999535809	2.92427449668435	1.97152185477454	2.15845188461538	1.82384356034483	2.80510791942971
CACYBP	GIG5, PNAS-107, S100A6BP, SIP	calcyclin binding protein	13.6610020364769	18.2365794549229	11.2047018164294	8.78059811269276	16.2910602194543	16.0441253523132	20.8373033873072	10.970098099051	9.55660652817319	13.4829498635824	17.536742997331	26.608690403618	43.3380078896797	46.6932546195136	15.5791863113879
CAD	CDG1Z, EIEE50, GATD4	carbamoyl-phosphate synthetase 2, aspartate transcarbamylase, and dihydroorotase	12.7273200957889	21.2528521936574	10.6504223674292	9.67626991486873	12.9796827474656	11.8875675777229	11.6567301694827	10.9055691836496	9.30167764205875	14.6634574003119	14.6604298841955	9.89774177787887	17.1138886540161	19.6312445435404	18.5970167839875
CALCOCO1	Cocoa, PP13275, calphoglin	calcium binding and coiled-coil domain 1	11.9353854809458	5.18543157897153	9.97829040518825	15.9559747578053	9.77813797956841	12.7634317495409	21.0793233753444	19.2067944674013	18.6504687385216	7.82566079247016	11.0267892777778	12.0709781359045	5.60186841460055	5.00960361386593	9.86151901584022
CALCOCO2	NDP52	calcium binding and coiled-coil domain 2	10.8503066129877	12.9652313786331	12.3617491372087	10.1462439416078	13.899987295889	11.4327616341974	17.9234745577376	16.4839953912019	13.6450848138256	15.4863417991621	13.18285406232	13.357589012045	15.4514224828489	14.4007106056559	8.58999411966483
CALM1	CALML2, CAM2, CAM3, CAMB, CAMC, CAMI, CAMIII, CPVT4, DD132, LQT14, PHKD, caM	calmodulin 1	58.2357507488627	78.3730114591372	62.3124269334902	58.1312523546667	68.1051143883922	70.5184323535686	59.9280800404706	70.6113341621961	78.4692795800784	92.5855709869804	127.272452624784	100.76943656251	91.4375274618039	92.1209085705098	84.8168018335686
CALM2	CALM, CALML2, CAM1, CAM3, CAMC, CAMII, CAMIII, LQT15, PHKD, PHKD2, caM	calmodulin 2	42.3733996613277	53.986726485353	38.2313728204426	38.2890956600632	47.1194442615385	42.3750500636459	37.5248191926238	36.2532688781876	40.2371137774499	49.5711534998946	32.6845520339305	41.0466501085353	55.8418446977871	51.1329816246575	32.5036063110643
CALM2P2	-	calmodulin 2 pseudogene 2	4.416956	3.282665	4.608707	3.215749	6.702584	2.96805	5.276644	3.882168	4.085663	5.439963	2.619466	1.615574	1.582152	1.581761	2.579954
CALM3	CALM, CAM1, CAM2, CAMB, CaM, CaMIII, HEL-S-72, PHKD, PHKD3	calmodulin 3	49.9104834981629	25.6006083420086	38.1200982749541	40.3490397985303	52.5815581530925	58.6991087645438	33.2811881674832	32.8392491129822	32.887913028169	52.6410258502756	41.7362560502143	55.0670912302511	32.7048912568892	45.585333779853	25.5530400832823
CALR	CRP55, Calregulin, ERp60, HACBP	calreticulin	222.465379827192	224.67797670818	249.250767201916	271.286005025055	191.826995675018	236.114426119381	236.558420780398	246.523344335298	239.736383910096	235.563412097273	224.443221951363	212.101362295505	233.582669309506	239.226323942152	226.207795191231
CALU	-	calumenin	14.755019847767	10.9228130718447	19.9866630625243	20.7548058335922	15.1410342790291	17.3011118205825	12.3874916128155	17.6007440508738	20.7140647021359	17.4543111829126	13.7528396631068	10.8045866308738	12.7677651866019	12.65418926	12.9188165809709
CAMK1	CAMKI	calcium/calmodulin dependent protein kinase I	11.1864224736181	9.44193190201005	6.3953760709799	5.35693258605528	11.9384095194724	15.065255241206	16.8270855747487	8.38834994974874	9.24208261432161	28.7294017782663	9.13544758731156	15.493516165201	11.6872676670854	19.0458793209799	9.51046145791457
CAMK2D	CAMKD	calcium/calmodulin dependent protein kinase II delta	9.41334879246244	11.0977088539598	15.9010767967914	15.1309318800611	10.9562078982684	11.1114797740005	10.0073844708429	15.6032620805959	14.4106181080978	11.6074184677871	21.7566318777693	15.8919465327222	16.5477637429335	13.9642485099312	14.2621315642984
CAMK2N1	PRO1489	calcium/calmodulin dependent protein kinase II inhibitor 1	2.0754	1.402574	4.564865	3.533345	3.349996	2.418207	1.723257	3.638152	4.223159	2.120302	8.421651	9.358801	4.474351	2.360966	5.981328
CAMK4	CaMK IV, CaMK-GR, caMK	calcium/calmodulin dependent protein kinase IV	0.311329080173348	4.4044960368364	0.535507333694475	0.686915679306609	0.674223671722644	2.23836447670639	2.44716204875406	1.2360774723727	0.594486842903575	6.84058313867822	0.515564420368364	0.00882455037919827	0.193254366197183	0.126068559046587	0.311513824485374
CAMKK2	CAMKK, CAMKKB	calcium/calmodulin dependent protein kinase kinase 2	9.89538428039391	16.9797529468218	5.10568797457475	4.15132343616831	6.42461329346464	9.09693028934646	6.64404425461056	5.59767219892569	5.06384281468218	7.92567377206804	7.4781934866607	3.90105193536258	7.67316766230976	6.0137820694718	9.10906651584602
CAMLG	CAML, GET2	calcium modulating ligand	7.98449225149445	5.85483956618275	10.751478971819	9.74090980999146	9.01379053928266	9.39408066780529	11.1493002965414	11.3638581558497	11.8874365926558	9.27632169363792	7.876747176345	10.080442190222	8.97713632023911	9.63071519385141	7.80898678757472
CAMSAP1	-	calmodulin regulated spectrin associated protein 1	4.28399371543659	6.390472	5.43792265072765	4.51841807692308	6.72193185265073	5.29164461694387	7.3498886239605	6.32653581574844	6.99943879158004	12.5407308050936	5.49932060109148	4.006125	6.840727	9.78175296907484	4.72082487629938
CAMSAP2	CAMSAP1L1	calmodulin regulated spectrin associated protein family member 2	7.46586100121869	7.06550568801625	7.85591075842925	10.2746873002031	7.65564621435342	5.28586721760325	3.28131059282329	4.27360858930264	3.688131377522	4.8874766620176	28.1249624790792	21.2555827730535	10.9958692213947	16.0096813509817	14.5931214953284
CAMTA1	CANPMR	calmodulin binding transcription activator 1	6.28315947689769	8.92852895792079	7.06443863118812	6.57708277805281	8.07414760643564	6.2571396320132	6.33675474917492	9.2585876130363	8.04857848514851	9.34724063613861	7.08813379867987	10.0339917549505	9.44753462128713	11.6848129686469	8.7189169339934
CAND1	ATCAND1, CULLIN-ASSOCIATED AND NEDDYLATION DISSOCIATED 1, ETA2, HEMIVENATA, HVE, T8K22.14, T8K22_14, TIP120, cullin-associated and neddylation dissociated	cullin-associated and neddylation dissociated	8.95307631486738	8.66818959923757	9.06416382739882	8.91897671189878	9.80452130440425	9.69462774239598	9.34658319344635	9.8637640211696	9.60300059656095	10.5383588257766	9.9876569982967	10.0007110178441	10.704403394517	12.229705549193	12.1750586146484
CANT1	DBQD, DBQD1, EDM7, SCAN-1, SCAN1, SHAPY	calcium activated nucleotidase 1	18.1766165703804	12.565163723913	15.2132102508152	15.5529754258152	15.0632907654891	16.6379306853261	16.1119271771739	2.57293662853261	16.014663194837	16.7684574315217	12.3471209850543	12.4633198247283	2.27204785461957	11.1628204790761	11.3725790380435
CANX	CNX, IP90, P90	calnexin	103.663613980792	117.432823786946	124.103623656409	75.1705002802822	123.919963985888	68.7542221517052	123.502969567425	124.308808924343	122.251401009408	155.177906034888	109.859802187573	100.345707688162	135.918468585261	146.131964574285	66.2898540766366
CAP1	ATCAP1, CAP 1, T4L20.70, T4L20_70, cyclase associated protein 1	cyclase associated protein 1	63.6943266072758	54.0099794076196	55.8577421357777	48.8895637502148	54.4298637023775	66.5963533497565	62.0626222861644	52.5015051818963	52.5271100696076	67.3825288203953	64.2166427502148	45.5990733425952	66.5356006193068	132.987299618161	56.5639098653681
CAPG	AFCP, HEL-S-66, MCP	capping actin protein, gelsolin like	33.8127802379863	24.9211816970252	35.1284415281465	32.3108642983982	36.3210621661327	34.1574383368421	38.2155818819222	47.4156890887872	35.8040171231121	34.196564616476	12.4181113881007	15.1777525084668	23.2543789981693	22.7990133606407	20.1567162594966
CAPN1	CANP, CANP1, CANPL1, SPG76, muCANP, muCL	calpain 1	23.7649470973015	13.7630231344058	15.1656050241308	14.8409273474312	16.9435493990659	25.1533189008822	22.9037874335755	17.7714944317592	17.473140959782	20.234475203944	13.922218787234	19.2432408427608	20.8556225119356	25.2257047200311	17.6597617444214
CAPN15	SOLH, calpain-15	calpain 15	9.10315160775971	11.2027834829185	8.77057198171196	8.21634093757937	8.76878417729235	8.26338438468377	6.68326833928118	8.40915559632969	9.0136182964821	8.17499345440691	7.7041136499873	5.89365543923038	8.3253409516129	6.98960208648717	12.3603004004318
CAPN2	CANP2, CANPL2, CANPml, mCANP	calpain 2	35.0018638877469	57.8056860775654	33.6668764544725	36.6101521984904	35.9095015596596	42.6188566524811	41.3172273340292	41.1472836985707	41.5164431841978	48.8325023271238	35.4584260468926	40.6470095535571	38.4340534363257	30.8717151665328	33.803126196724
CAPN7	CALPAIN7, PALBH	calpain 7	5.04133197084233	4.77796435831533	3.82289082829374	5.53220015161987	3.76261462634989	4.10472197969762	4.03596142656587	4.95927697991361	4.73515585269978	4.54712794384449	5.81781459892009	5.55142401576674	5.01832804060475	5.19844039222462	5.95456133066955
CAPNS1	CALPAIN4, CANP, CANPS, CAPN4, CDPS, CSS1	calpain small subunit 1	24.2534406523589	23.7883371198763	17.0505531523589	13.1076635862336	18.0855589458623	41.6826862177108	24.86652316628	23.3929307645012	14.4442865908739	29.5389970247486	19.5038670599381	18.3749876906419	25.7716991051817	29.4701228054911	17.7184681925754
CAPRIN1	GPIAP1, GPIP137, GRIP137, M11S1, RNG105, p137GPI	cell cycle associated protein 1	35.5200361607424	38.9585351885834	25.5202749984241	25.77501855647	36.5450084342497	37.1653961971634	33.0989421751007	25.3505161281737	27.4768734015059	36.9796344916827	35.994823737349	31.6362386517247	38.6362644703204	42.7030014613903	40.2225489451935
CAPZA1	CAPPA1, CAPZ, CAZ1	capping actin protein of muscle Z-line subunit alpha 1	91.2131900737028	83.0407123363797	38.6168626090802	90.8605774498821	39.3916400309552	92.3836534728774	98.1253128493514	37.1323959139151	87.5163644708137	99.694140495283	104.010410608785	43.7255935657429	108.820592025354	55.8240799410377	92.039766067217
CAPZA2	CAPZA1-1, CAPZA1A	capping actin protein of muscle Z-line subunit alpha 2	9.93551852773046	12.2037932515616	20.3251712632974	17.5494692451259	11.0056086484952	19.6559372417187	8.48245185500662	17.8737823471512	10.2276433015332	8.28956363013439	9.63236904788946	9.38811099829642	12.8248497035775	25.2006002199508	16.4114192159758
CAPZB	CAPB, CAPPB, CAPZ	capping actin protein of muscle Z-line subunit beta	45.8893146369018	55.7152011571288	35.8343934119388	29.6827701216083	42.3402327387765	40.9108010078934	44.9596164341391	37.7446500952146	35.8464853892452	52.2704185705476	36.9175012886039	30.5419208001973	46.5918553330044	53.215657898372	33.8692602839171
CARD11	BENTA, BIMP3, CARMA1, IMD11, IMD11A, PPBL	caspase recruitment domain family member 11	23.4428645380531	16.4776388369469	20.2390328938053	17.0385885641593	25.1725600073009	41.1910847420354	41.4065272311947	37.4837460013274	26.2177946360619	41.6540109128319	21.5937718121681	18.8072514911504	28.7205613028761	32.2725027108407	18.7935012504425
CARD16	COP, COP1, PSEUDO-ICE	caspase recruitment domain family member 16	3.07089230612245	7.46888919466248	1.42709286970173	2.92218543485086	5.95532645368917	4.6201576766091	5.61603963422292	3.53349425745683	1.41361360596546	3.63159484144427	2.13941255102041	0.944563712715856	2.68025515541601	3.85549544583987	1.96571200784929
CARD19	C12H9ORF89, C9orf89	caspase recruitment domain family member 19	24.5136990396825	13.0382521520147	17.2904275677656	11.9257029365079	15.3575326709402	28.0835796636142	20.6276291135531	21.9536588266178	14.4723582789988	22.6846123980464	21.0185365763126	23.6705217112332	19.7400120811966	23.8219746654457	16.9464483894994
CARD8	CARDINAL, DACAR, DAKAR, NDPP, NDPP1, TUCAN	caspase recruitment domain family member 8	3.0006693513382	2.79691854387672	4.37532065012165	2.49228474987835	4.27410415036496	3.49859622254663	3.24111739967559	5.50804775587997	5.41758485158151	5.54640250754258	3.39666792781833	3.06339972035685	2.31284279902676	3.06984898199513	4.49142478264396
CARD8-AS1	-	CARD8 antisense RNA 1	8.261083	11.031745	10.027802	10.845966	14.628051	9.266941	11.024746	8.321254	11.419718	16.03896	11.847727	11.347894	12.858947	9.973332	2.241565
CARHSP1	CRHSP-24, CRHSP24, CSDC1	calcium regulated heat stable protein 1	1.02037230473752	1.74518915236876	0.331182927016645	0.438320371318822	0.602673436619718	0.902473738796415	2.13603011011524	0.502721854033291	0.370847011523688	3.28574697055058	2.26034274775928	1.74108949551857	2.36027618181818	10.5415216261204	2.89333664276568
CARM1	CARM1_0, CARM1_1	coactivator associated arginine methyltransferase 1	11.0024565597598	15.2806364342342	7.56827981261261	7.48967995615615	9.0227683963964	11.6565921135135	8.48433676156156	7.04111175315315	8.69607053813814	14.9783163495495	13.4847520012012	6.11164281381381	13.491323193994	20.6826045441441	13.4332757921922
CARMIL2	CARMIL2b, LRRC16C, RLTPR	capping protein regulator and myosin 1 linker 2	16.0700775636145	18.0810767417351	12.2708238589461	7.77994876778201	9.80835690182328	13.7649621837307	11.8254247569625	11.8445281025847	10.2419010607093	12.8125336391505	11.589457481667	11.1072076123021	15.0093219392907	16.0849355451813	19.1546902276097
CARS	CARS1, CYSRS, MGC:11246	cysteinyl-tRNA synthetase	9.6183494054804	21.1304854365245	12.4025348701006	13.0212014380853	22.1353540969476	12.922031751821	20.3781976834894	17.5933764002775	12.1849603012487	22.6386925657301	18.1456281383975	16.7388988605619	23.349535816684	22.2619268557059	17.1036628100937
CARS2	COXPD27, cysRS	cysteinyl-tRNA synthetase 2, mitochondrial	6.26220979390916	12.4859046337621	13.4241833796272	8.49798548044106	5.47897635153584	9.0647881927015	6.49506162641113	11.6531973809399	9.10555792832765	7.29871419558939	12.6866304791284	7.82596228091363	9.89841742609609	8.90346973168811	16.0598547266999
CASC3	BTZ, MLN51	CASC3, exon junction complex subunit	12.5409910768801	9.62960217647059	13.2281720826508	11.6718531007074	12.7931128479151	13.6435123605733	10.3284473427029	16.5805888367461	16.83181471035	16.1186084921817	15.3535824879002	12.6106209681683	15.5721084404319	14.4796105647803	12.5400043803053
CASC4	H63	cancer susceptibility 4	4.15843848308935	3.22570454618879	3.96857728773347	4.99068253760727	4.51103398939929	10.3667438869258	3.36505113780919	4.29046173649672	5.16016553760727	4.33114028722867	14.5341051352852	3.9666357158001	19.5413436945987	10.6376058404846	6.53611433013629
CASD1	C7orf12, NBLA04196, SOAT	CAS1 domain containing 1	5.017376	3.827768	3.263927	3.212993	2.048117	3.994138	2.782873	4.078727	3.456195	2.873042	6.118356	6.411454	6.092678	6.584197	4.893878
CASK	CAKI, CAMGUK, CASK-beta, CG13412, CG13413, CG6703, CMG, CMG/CASK, Caki, CamGUK, CamguK, Camguk, Cask, Cmg, DLin-2, Dmel\CG6703, RE09582p, caki, camguk, cask, cmg, dCASK	CASK	3.60791174708455	8.06187535513848	5.33479680830904	4.7613870798105	5.10172034821429	4.54520934967201	4.13247990962099	5.21502376712828	4.71874524289359	5.2082034108965	7.88722498104956	5.53217951093295	3.71344203498542	4.51849109876093	4.62572193567784
CASP2	Casparian strip membrane domain protein 2	Uncharacterized protein family (UPF0497)	4.5162078697528	2.26519154139459	3.02521507520989	3.88268714983675	4.37164541173041	2.93970663526119	0.625347341301306	4.83340294484608	2.52519098729011	5.63431530713619	0.718125866837687	4.33981057579291	3.1385676589319	0.759908551422575	0.682451148554104
CASP3	Casparian strip membrane domain protein 3, F12K2.5, F12K2_5	Uncharacterized protein family (UPF0497)	11.54661972285	13.4725685257376	9.09012360860013	10.2112136475204	11.1370571933459	13.435586759887	16.3572153110483	12.8266737787194	12.550447891086	17.1556100822348	14.9642501842436	15.7315072071563	16.6370877445072	17.3509014814815	9.61395169240427
CASP4	Casparian strip membrane domain protein 4, MBL20.8, MBL20_8	Uncharacterized protein family (UPF0497)	5.04672086065574	13.2091839801553	6.49029075323555	8.6062759327006	8.73007163287317	5.94458764538395	10.2506629974116	7.90493969628991	4.25630492407248	5.73994354314064	7.11310255996549	6.41844801768766	8.54741421225194	7.93965072476273	7.53763981276963
CASP7	CASP-7, CMH-1, ICE-LAP3, LICE2, MCH3	caspase 7	3.48509167152466	0.865478618834081	3.44603265508221	1.36793825411061	1.27663559790732	1.19773322683109	11.6959999686099	4.63237666405082	4.69576590246637	0.828505670403587	3.9311173068012	0.729769891629297	0.595376691704036	3.69543124738416	5.58438883071749
CASP8	ALPS2B, CAP4, Casp-8, FLICE, MACH, MCH5	caspase 8	1.22824753410982	3.99682398935108	1.06907884193012	1.29553246655574	4.59467016139767	3.66529769750416	3.02958104858569	4.79585856173045	1.09244054808652	2.52464170216306	3.24854276572379	2.55405686655574	0.865172905490849	3.93165274542429	3.05742987221298
CASP8AP2	CED-4, FLASH, RIP25	caspase 8 associated protein 2	1.20647337053966	2.41134665909761	0.617049963137717	1.24243443910351	2.21229823370687	2.80110846048363	2.95166419846653	2.30359867944559	2.34993272677676	2.59807821468593	3.58196924506045	0.942545065762312	2.3226325927455	3.83160857048068	3.33643314228841
CASP9	APAF-3, APAF3, ICE-LAP6, MCH6, PPP1R56	caspase 9	3.57662540972557	2.86783463168031	1.31791659316322	3.16789950216659	4.11949667260472	2.62644134617236	4.18997300337025	2.23829075589793	3.22836701107366	2.58099207992297	2.89575813480982	1.54388496051998	3.59404609484834	3.57865567164179	1.51922028935965
CAST	DKFZP468M2312	calpastatin	10.8767722387446	12.3624289814271	14.1055960137534	11.654280493476	12.6450763191489	11.3350402302809	11.4348217954626	13.2925461139062	11.4228046832021	10.3127903472434	10.8609604314094	11.275493957917	13.5758218969084	13.3803120041143	11.999351876102
CAT	-	catalase	10.06789	11.201876	6.166196	3.905104	5.743027	11.692131	5.729908	5.379839	5.609879	8.843944	5.349611	5.841536	7.180093	8.744956	4.905169
CAV1	BSCL3, CGL3, LCCNS, MSTP085, PPH3, VIP21	caveolin 1	1.17298605585831	4.07472420844687	1.58837960899183	4.59528345504087	9.07903645095368	1.31474980653951	0.967281974114442	2.10925263351499	0.983948805177112	0.535951777929155	0.720201474114442	2.5768410013624	0.933225445504087	0.30481488147139	0.406010038147139
CAVIN3	HSRBC, PRKCDBP, SRBC, cavin-3	caveolae associated protein 3	100.769728742823	190.424515002392	35.9553557565789	48.3221397523923	317.919699133373	122.978564492225	202.141827436603	73.5094110580144	51.5385791088517	387.214763276316	61.6774684641148	78.455759895933	96.0664070753589	63.5668564748804	38.0313527302632
CBFB	CBF-beta, CBFb-2	core-binding factor subunit beta	17.2810941213222	27.2309867774001	17.7969886192709	13.9938211833314	18.3090412911734	16.4729447194936	11.6184109485406	18.5079147612238	15.7368701478139	20.1156574372289	54.7972689992967	30.6784521648107	27.4351088265151	26.5351827706013	28.6516096488102
CBL	C-CBL, CBL2, FRA11B, NSLL, RNF55	Cbl proto-oncogene	5.100106	3.88953	1.69411369708842	4.836415	5.014931	0.547039	2.20940188220105	5.085905	5.465525	6.138658	4.15512542409402	4.964182	1.77779234876681	3.27517085290713	2.35572706713561
CBLB	Cbl-b, Nbla00127, RNF56	Cbl proto-oncogene B	11.6100744966256	16.1093769119285	14.4310168076599	13.6688721348068	14.5221630776109	11.2961063425848	8.86290068567572	12.257552038468	17.6596828564198	17.7453311407964	28.3507401346381	20.7008579416231	15.6608172704572	13.9882758955627	17.7390247572971
CBLL1	HAKAI, QtsA-17111	Cbl proto-oncogene like 1	8.027969	6.51464	5.146775	7.027429	5.745417	8.274432	5.260188	6.232138	5.141864	5.29142	7.157477	6.374505	7.977128	7.152773	7.40867
CBR1	CBR, SDR21C1, hCBR1	carbonyl reductase 1	9.062791	13.453486	10.716502	6.381747	11.455709	8.878193	8.44882	14.078448	11.373934	10.588241	12.915476	13.453882	15.509677	21.741171	11.224954
CBR3	HEL-S-25, SDR21C2, hCBR3	carbonyl reductase 3	4.854402	8.293271	3.716522	6.129879	7.65828	6.295317	8.974043	6.126174	7.759797	8.185058	3.832899	6.036518	4.912704	6.560804	3.684556
CBSL	CBS	cystathionine-beta-synthase like	0.820036	3.439279	2.629929	0	0	0	0.269929	1.032243	0.342945	2.131212	0.201538	0	0	0.405946	0
CBWD2	CBWD1	COBW domain containing 2	9.02631980569239	6.24836724137931	3.62806516146689	5.22020828133552	7.5692182074439	7.07143902572523	5.07629921455939	5.24034393541325	3.79354744116037	6.39928602353585	6.94840085659551	7.6590720470717	6.64331233990148	6.61886990421456	5.46790599616858
CBX1	CBX, HP1-BETA, HP1Hs-beta, HP1Hsbeta, M31, MOD1, p25beta	chromobox 1	10.187926	13.852078	12.205773	6.67343	13.883184	11.43695	12.696949	11.595872	8.908732	18.759615	12.908914	15.261773	16.465401	24.882689	13.273436
CBX3	HECH, HP1-GAMMA, HP1Hs-gamma	chromobox 3	19.5542825859206	25.8824219490975	17.0483799368231	14.586663234296	24.8529691949458	20.5126550440433	23.7335502498195	17.8507298956679	17.8755388747292	31.5046534851986	21.4721074891697	24.1469287700361	36.4384378729242	39.4555851689531	21.5374100292419
CBX6	-	chromobox 6	33.4106555292388	18.3878136617119	19.2330876238157	17.0203030155178	34.3234122649461	40.2559806017641	38.8007086759229	24.7167696956877	21.1459510111075	48.6161355784057	24.2564570534139	23.7393685816727	36.4778084131003	37.2028457848742	32.792911904443
CBX7	CBX7-1	chromobox 7	9.64453534591961	5.57114956224117	5.25556580998782	5.95890181900122	2.12147599829476	7.07453084677223	4.84811324604141	6.95940675274056	6.13575973154689	2.54688796175396	8.93274025383678	7.05296889598051	3.86249390182704	3.4886587909866	5.55123133081608
CC2D1B	CC2D1A	coiled-coil and C2 domain containing 1B	8.28090656973126	5.0966886427157	3.38206890268741	4.0008657612447	2.43003724780764	8.26383360084866	6.74437497171146	4.46880688373409	3.01495150862801	5.89782740226308	4.69003017850071	4.14556046958982	5.66056173295615	4.48117836944837	4.98112977538897
CCAR1	CCAR1L	cell division cycle and apoptosis regulator 1	11.8513542076118	13.8441260990737	11.5008676913008	12.3848091409585	12.1343736137737	11.9598611465969	13.5580244355618	12.9590776989529	13.6139873926702	13.1458195291985	12.9114569708015	17.0077178519936	12.9376455271849	16.0573052430528	16.8444628532018
CCAR2	DBC-1, DBC1, KIAA1967, NET35, p30 DBC, p30DBC	cell cycle and apoptosis regulator 2	10.5369261478483	12.1746638554183	12.5659479581025	10.417182505468	15.3791034034938	13.4979862839085	13.2946050687402	13.2524539130805	12.1090393944042	16.0526814360176	10.4882928173555	12.500197820196	13.6234302337736	16.2466766713535	12.0924429686124
CCDC107	PSEC0222	coiled-coil domain containing 107	12.2370661641791	7.17158816268657	12.5515663134328	12.5388736701493	6.3560517761194	14.8520742746269	12.3232516776119	16.1179563865672	16.1444710253731	8.84712810746269	11.4355699059701	17.622256119403	7.89666145373134	11.5202519343284	8.76856272089552
CCDC115	CDG2O, ccp1	coiled-coil domain containing 115	4.918705	3.503368	4.231895	1.688872	2.07883	5.710367	3.021874	2.971096	3.087921	1.177072	4.100938	6.224945	5.875571	3.549726	1.662904
CCDC117	dJ366L4.1	coiled-coil domain containing 117	7.809789	4.537294	1.602743	1.488459	7.777596	8.592287	6.030315	10.677981	9.715572	6.038136	9.600862	1.591332	1.327183	8.361556	7.554822
CCDC12	-	coiled-coil domain containing 12	24.0949704627478	19.8512459521531	17.1400489241285	18.2536413226247	16.8586511018455	20.3196912310321	17.7876542071087	18.206112796309	26.0367702289815	16.9167800731374	24.4783538714969	22.2594377183869	24.0550875659604	19.5025318181818	24.73642767054
CCDC124	-	coiled-coil domain containing 124	41.3159896784282	39.3103738051323	36.3714978131516	28.2130895068164	28.0971065838011	45.8087793528468	39.3573903793103	34.8057697409783	28.9870820080192	32.2927842317562	35.7458504867682	46.8957438957498	50.5668799438653	51.3902911748196	38.7662233464314
CCDC126	-	coiled-coil domain containing 126	0.175405	0.28959	0.910527	0.728874	0.718099	0.340726	0.67042	0.439596	0.496634	0.584971	3.241678	4.203696	0.590664	2.674411	2.393715
CCDC130	-	coiled-coil domain containing 130	4.92802289997548	3.0480265896053	3.20598435645992	3.57415721598431	3.64786625398382	4.7596428430988	3.86136744937485	5.00993923461633	5.36926327065457	2.62977146114244	4.75525929762197	3.76703452684482	2.1966096908556	4.32513077249326	6.24664771267468
CCDC137	RaRF	coiled-coil domain containing 137	2.039712	1.959295	6.531786	1.393833	8.740865	1.48144	1.723706	1.657539	9.091324	10.108871	2.285588	9.913098	2.65732	11.081653	10.531164
CCDC142	-	coiled-coil domain containing 142	5.69146585086993	5.50689765285833	4.67367990637945	4.54212394117647	5.85250542667771	5.1095301938691	5.23007851615576	4.84017299792875	5.18530723239437	7.89360354556752	3.58190647224524	6.88977598881525	5.40766731565866	5.2676117912179	2.49202623115162
CCDC152	CH5400	coiled-coil domain containing 152	0.92943	1.995589	0.224459	0.594498	0.781543	0.493249	1.959546	0.300347	0.383826	0.570903	0.756175	3.190214	1.813393	2.449836	3.426248
CCDC167	C23H6orf129, C6orf129	coiled-coil domain containing 167	31.180006	46.128597	44.030235	37.809929	31.017445	33.660629	26.600433	30.870365	26.144505	31.383442	48.360527	58.124653	48.832558	39.10685	33.420654
CCDC174	C3orf19, HSPC212, IHPM, IHPMR	coiled-coil domain containing 174	3.155256	1.355814	0.96769	2.269052	3.44199	3.362246	2.61281	1.459523	0.784783	4.493805	1.501146	1.920044	3.760039	2.441579	0.753555
CCDC184	C11H12orf68, C12orf68	coiled-coil domain containing 184	4.694628	1.330297	5.91411	3.594617	4.067799	4.673786	5.311832	5.815651	4.536413	4.001092	2.193401	3.356593	1.975914	2.521988	1.384913
CCDC186	C10orf118, CCCP-1, golgin104	coiled-coil domain containing 186	3.745756	0.067008	3.47249102838428	3.942274	4.776233	4.16323882641921	0.122338	3.846863	4.20336133187773	4.27018815720524	4.390799	3.699908	4.34948	4.40771112772926	3.412912
CCDC22	CXorf37, JM1, RTSC2	coiled-coil domain containing 22	8.904846	9.072656	8.989953	8.109757	8.320895	9.987468	9.540088	8.624752	7.22466	9.05352	10.862269	10.000896	9.046201	9.363286	11.228133
CCDC25	-	coiled-coil domain containing 25	5.11088344973836	8.05579657780226	3.1502544467089	2.26261900688516	4.32011780941889	3.7283974557973	4.01327942329937	1.95455687413936	2.33617245386946	6.90033378628477	6.32677641806665	3.10841768658772	8.38278535004131	8.6471869115946	5.80427102451115
CCDC28A	C6orf80, CCRL1AP	coiled-coil domain containing 28A	10.893844	15.471469	9.805327	8.702098	10.768009	11.768286	12.953435	11.840884	12.103443	13.949811	14.481688	21.375563	17.769083	16.382351	13.190873
CCDC28B	-	coiled-coil domain containing 28B	1.649775	0	1.872214	1.326249	0	2.693894	3.538339	3.753425	1.793733	2.156152	0.940702	0.254039	0	0	0.520083
CCDC3	CCDC3_0, CCDC3_1	coiled-coil domain containing 3	0.965009	0.878845	0	0.025608	0.038293	0.395659	0	0	0.811843	1.835645	2.900636	0.326488	2.921661	0.54876	0.044508
CCDC32	C15orf57, C7H15orf57	coiled-coil domain containing 32	2.604037	5.76346	8.045876	4.397691	4.507683	3.057743	5.068422	8.542734	4.980233	7.731286	4.130648	6.527791	9.236225	5.888979	6.676668
CCDC43	-	coiled-coil domain containing 43	11.17498	10.295483	8.890712	8.105881	8.839256	10.688437	8.88458	7.393579	8.158502	9.089371	9.474603	9.108238	12.532998	12.871609	10.350967
CCDC50	C3orf6, DFNA44, YMER	coiled-coil domain containing 50	9.29534208503437	11.3661508356425	1.35977602855632	8.43537795483871	11.6141758383924	8.29590172797462	5.21647380253834	1.94804210988895	10.3849981659439	9.1358635802221	5.22567957842411	7.11502246271814	4.72046386536224	4.49255267265997	2.81437026314119
CCDC51	-	coiled-coil domain containing 51	4.030712	6.68799	0	0.561977	2.734554	3.440946	4.190743	0.94436	1.316606	3.492144	1.676074	2.488176	6.487775	5.955847	1.446557
CCDC57	-	coiled-coil domain containing 57	5.432312	4.679315	3.893167	4.221126	4.088498	3.285445	6.883634	4.930313	2.76371	4.434945	2.482914	4.058731	5.301727	4.303806	3.724569
CCDC58	-	coiled-coil domain containing 58	8.46594812708787	15.8942948779956	7.98664521423384	9.85799578649238	10.9477918997821	6.34067732171387	9.07366331808279	8.29642966303558	7.28432184894699	9.47766433405955	10.0389914248366	11.713599513435	13.804791637618	15.2329018729121	13.7553504989107
CCDC59	BR22, HSPC128, TAP26	coiled-coil domain containing 59	15.2666827445336	18.8764391519513	18.0609963097149	17.6308939623582	19.3541627561583	14.6310805184058	16.2989697774702	14.2135277312483	16.129510332134	18.4615644486576	14.1698949523941	15.8304056753391	21.0596211998339	17.5912709114309	21.8608482059231
CCDC6	D10S170, H4, PTC, TPC, TST1	coiled-coil domain containing 6	20.951319	14.596268	19.101761	24.449043	20.737436	24.309109	28.611366	24.763227	21.035494	16.123505	9.935592	10.389311	11.683169	14.985821	11.287871
CCDC61	-	coiled-coil domain containing 61	2.1545771266464	4.19713178064843	0.978311702634245	1.66706326190476	1.97658685460993	3.72202824214792	2.73045474062817	1.90048001671733	1.98071214387031	3.40176365906788	2.74797778115502	2.51240781053698	3.34255869655522	4.99130529179331	3.09358776595745
CCDC69	CCDC69-1	coiled-coil domain containing 69	4.385443	0.774958	1.880212	2.967779	0.680154	1.733122	3.239839	1.243651	0.959775	1.630539	1.948238	5.431162	1.740849	2.508713	3.526139
CCDC71	-	coiled-coil domain containing 71	14.557126	13.27781	4.29566	6.318996	10.123384	11.985076	11.87689	6.925607	5.29585	12.946995	8.492049	8.189696	14.097951	13.589515	9.996356
CCDC71L	C18H7orf74	coiled-coil domain containing 71 like	8.15178992774343	12.9223854957496	5.8011489072643	7.39391605139104	10.0305550200927	10.5921597418856	12.1255124810665	7.18762650811438	8.4108963748068	17.0858647585008	26.4270681031685	22.1072541120556	21.9909153292117	21.2172906197836	16.4400806777434
CCDC82	HSPC048	coiled-coil domain containing 82	4.95327146372138	3.53439355111254	4.79895104095453	2.87655672653983	3.85562579619478	2.40176317188004	2.14408487262173	6.23728612931312	5.2208991241535	6.75513391067398	6.54487927700742	8.26174487552403	8.23914804321187	6.02975777329894	2.48929200612706
CCDC85B	DIPA	coiled-coil domain containing 85B	24.042797	24.648657	16.099039	16.27323	16.684765	24.100328	23.907181	20.002914	17.05142	20.546806	15.737326	21.057287	20.595884	26.434601	17.670799
CCDC86	-	coiled-coil domain containing 86	31.969233	50.310696	25.269857	37.273758	34.738869	27.560711	25.835279	30.483833	32.510273	19.179731	31.387291	27.574823	45.053131	40.773491	39.284542
CCDC88B	BRLZ, CCDC88, HKRP3, gipie	coiled-coil domain containing 88B	8.83521721549058	5.62056458096711	12.7010000257239	8.83069029969075	7.71895632274389	9.67010030278325	10.5315558414394	16.4073571973573	10.6099515976947	11.0800869441945	7.7243573852966	9.01866251799269	9.20322053219005	8.79943719763846	13.3398421502671
CCDC88C	DAPLE, HKRP2, HYC1, KIAA1509, SCA40	coiled-coil domain containing 88C	5.25727008579822	6.58965036203404	3.1939133245543	3.05003548480551	4.01127626306726	5.72352217534441	6.1268108183752	5.62778070745543	3.48381622518233	5.40631494104538	5.51075288624392	2.52284284440843	4.73922980166126	5.11425416460697	5.98702452015802
CCDC9	-	coiled-coil domain containing 9	6.28389990120664	9.33151255480141	4.80950122222222	6.60028949371544	8.36424333107089	8.29475432001006	8.75069261840121	5.29905144243338	6.82511123026647	8.86049097385621	10.2920332724987	9.1718290057818	7.82458824786325	9.1550542355455	10.2440747820513
CCDC90B	MDS011, MDS025	coiled-coil domain containing 90B	6.114285	4.967929	3.556517	3.888234	6.966354	5.560225	5.5855	3.149886	2.738195	6.311276	6.691139	6.711487	7.176231	7.188342	6.049505
CCDC91	HSD8, p56	coiled-coil domain containing 91	1.04293343162288	3.22312376454702	0.514147875276209	1.89341720746379	1.58430143064081	0.854329136508716	2.35155041836484	1.73444894549472	2.89668114657501	4.12165609256077	1.61110064767984	4.28306339430395	2.78715584679597	2.6640007350847	1.98648468696293
CCDC92	CCDC92_0	coiled-coil domain containing 92	5.75666542301887	2.15066558603774	1.27209540754717	5.05403367320755	0.861951412830189	6.2418422309434	1.11046137320755	1.27502640150943	3.50481732037736	3.39151601396226	8.44417750264151	5.52618572528302	4.63123793962264	4.88372785018868	3.94565325509434
CCDC93	-	coiled-coil domain containing 93	8.22268490404406	5.468956	8.57298184215104	8.757424	6.076684	7.80390483794753	7.44488228453399	9.70327920307291	9.653801	6.583951	8.80603483983186	8.066145	8.11715	8.70256423713582	9.447961
CCDC94	YJU2	coiled-coil domain containing 94	17.330757	25.562557	22.019981	19.140388	26.991293	16.863731	24.303768	21.38945	21.537262	24.879251	16.403383	20.902027	24.133759	22.122408	25.046484
CCDC97	-	coiled-coil domain containing 97	14.445352	13.065501	11.78609	13.265347	16.993263	14.553262	17.31049	15.800699	13.512678	18.884165	18.817535	18.049852	14.438766	14.069431	17.86727
CCHCR1	C6orf18, HCR, SBP, pg8	coiled-coil alpha-helical rod protein 1	1.830175	1.29448	1.866067	0	2.062314	1.443663	2.237357	1.774904	0	3.741619	1.799215	2.987128	3.351118	2.005607	2.692851
CCL1	I-309, P500, SCYA1, SISe, TCA3	C-C motif chemokine ligand 1	803.438888549935	169.558331655858	725.742405997406	697.33473779853	303.130515546909	1021.42418532815	789.8486876524	1497.64104046866	499.779286588846	153.311518289667	79.7817526554259	145.234683930826	32.7915665871163	48.3702740250757	63.1949652070904
CCL17	A-152E5.3, ABCD-2, SCYA17, TARC	C-C motif chemokine ligand 17	3.81748879032258	2.04028177419355	4.8663139516129	6.84045733870968	7.98785314516129	4.62571911290323	24.4192858870968	5.91344653225806	3.54306062096774	12.8850819032258	1.8063325	3.8277835483871	71.0498680322581	125.927729435484	7.41396729032258
CCL18	AMAC-1, AMAC1, CKb7, DC-CK1, DCCK1, MIP-4, PARC, SCYA18	C-C motif chemokine ligand 18	1.033785	0.172002	0.676152	3.385734	0.490249	4.909386	0.514016	4.331858	2.596703	0.737571	0.442889	4.421528	3.491266	0.873093	3.631327
CCL19	CKb11, ELC, MIP-3b, MIP3B, SCYA19	C-C motif chemokine ligand 19	0	0	0.090721	0	0	0	0	0.082216	0	0.071961	0.157323	0	2.539072	11.828618	0
CCL2	GDCF-2, HC11, HSMCR30, MCAF, MCP-1, MCP1, SCYA2, SMC-CF	C-C motif chemokine ligand 2	0	0.094376	0.131815	0.381509	0.31712	0	0.572378	0	0	0	0.659446	15.331615	4.407204	3.391505	0.287931
CCL20	CKb4, Exodus, LARC, MIP-3-alpha, MIP-3a, MIP3A, SCYA20, ST38	C-C motif chemokine ligand 20	73.9010360708934	385.458549845533	15.0811018086455	26.9838220236311	13.4757621193084	65.5040259308357	45.7842919919308	1.10269527435158	36.5208793717579	9.36494425994236	49.4223806195965	79.7699323308357	119.05290053487	101.455554027666	15.9515821665706
CCL22	A-152E5.1, ABCD-1, DC/B-CK, MDC, SCYA22, STCP-1	C-C motif chemokine ligand 22	140.461961767813	18.3690812813268	80.2290495125921	148.807809333231	293.79503583016	90.1506567785626	258.702022721744	113.109858554975	48.7431855712531	71.5453768243243	107.26988881726	76.367306044226	78.9618674987715	78.1253071117936	82.6814301277641
CCL3	G0S19-1, LD78ALPHA, MIP-1-alpha, MIP1A, SCYA3	C-C motif chemokine ligand 3	692.402375511981	543.870080872764	504.383890909214	390.095568851164	600.48571364023	682.241896810665	967.987089110361	481.74489043267	443.90178839217	483.777222186973	634.304044128923	1245.75055159501	389.435978061424	331.248348855552	1583.37391551164
CCL4	ACT2, AT744.1, G-26, HC21, LAG-1, LAG1, MIP-1-beta, MIP1B, MIP1B1, SCYA2, SCYA4	C-C motif chemokine ligand 4	1504.84545829513	723.853927788276	883.76977738466	654.354214135608	514.978214068533	1428.41303824934	1115.98437908953	759.036903126567	640.141616151939	365.428932344707	882.074144989793	2614.00775531379	750.550592956839	612.999004115194	3491.74851412103
CCL5	D17S136E, RANTES, SCYA5, SIS-delta, SISd, TCP228, eoCP	C-C motif chemokine ligand 5	348.012357676587	315.921009763889	356.674287908069	435.752111941138	460.409787060847	305.317710230159	566.929618689815	475.749950550926	198.709416406746	284.412550806878	199.080624642196	404.082563294312	179.801023257275	152.638786785714	742.107436607143
CCM2	C7orf22, OSM, PP10187	CCM2 scaffold protein	9.83426172588623	3.11962479348722	0.263308325638912	2.88666511582852	7.21252651483924	5.99248821764221	2.67199119868096	3.09252628936521	0.159825361088211	9.37904941261336	2.44099501607584	6.36009417230008	11.8975838755153	7.00321663973619	5.36936725597692
CCNA2	CYCA, cyclin-A2	cyclin A2	5.05222	16.713573	3.088006	2.113217	10.104339	4.950558	8.974347	2.348732	1.584598	14.008351	7.458797	6.158224	20.591808	28.804552	7.060514
CCNB1	CCNB	cyclin B1	8.070210604426	23.9420535684647	9.30261334578147	8.62879962793914	17.836057417704	7.52390289349931	12.392830791148	5.65666684647303	6.83972797233748	15.7038933928077	10.3871279004149	7.82340783817427	28.9096386791148	36.4947953457815	12.7620231991701
CCNB1IP1	C14orf18, HEI10	cyclin B1 interacting protein 1	5.39767324647887	7.99592984314981	10.3634763261844	9.99411629993598	7.58357545454545	9.24553070486556	5.00108676696543	9.29636621959027	8.44953421638924	8.29677854865557	4.56845155185659	7.3430327371959	6.88542146862996	11.4224106379642	7.67730688508323
CCNB2	CCNB1, cycB2	cyclin B2	1.490947	8.759344	1.673385	2.070424	7.331772	2.022512	7.268043	2.073988	1.68906	8.015043	3.217348	4.018722	11.369982	12.917317	3.163218
CCNC	CycC, SRB11, hSRB11	cyclin C	4.37731973274021	6.20155930925267	12.9401337797153	5.57515306263345	4.02713843950178	5.4532547772242	12.4964702836299	5.56127300035587	5.63173984377224	4.22526028540925	7.44604261565836	6.21180009217082	7.87749261708185	16.8740506572954	14.1225154982206
CCND1	BCL1, D11S287E, PRAD1, U21B31	cyclin D1	10.955613	3.622921	14.378805	26.944729	17.546473	21.197729	21.325367	15.179246	17.194613	3.508799	4.81263	5.873067	2.487075	1.571065	4.21717
CCND2	KIAK0002, MPPH3	cyclin D2	29.0940459946124	15.993902600419	19.960294146962	12.5384370637534	15.9784834741096	29.0051682801556	30.5905924579467	28.5688006303502	17.1145284980545	27.8528161418737	18.1608584941634	20.8037094103562	30.1553039820413	43.6325329940138	28.912143004789
CCND3	-	cyclin D3	10.4900295015264	3.15918157392063	5.3943221277802	4.67634475359791	12.7464168163977	17.4682452638465	19.0492707213258	9.10817625904928	5.12683990056694	22.5378399943306	18.7782114993458	11.1013331679023	20.7862217413868	29.8399381726995	13.0237626284344
CCNE1	CCNE, pCCNE1	cyclin E1	1.675931649535	3.62868652667646	0.889765028389623	0.501986263827704	2.28255740920215	1.74285624865394	3.35717462408223	1.161198	0.922533134605972	5.34159240283896	4.60253854478708	4.09359986441508	9.31114195986295	12.0705157391092	4.9421527586882
CCNE2	CCNE2-1	cyclin E2	1.929556	1.473915	1.286144	1.023804	0	1.571171	2.407276	0.755054	0.933539	4.872564	0.009393	2.325683	2.98087	4.591884	2.620614
CCNF	FBX1, FBXO1	cyclin F	2.014372	4.573548	0.774247	0.613328	1.658495	1.439066	2.158254	0.17172	0.971698	4.947797	2.79327	0.613602	3.514018	5.053845	1.080759
CCNG2	Cyclin-G2	cyclin G2	6.78065803297466	1.96813979937522	5.06832781187088	5.10558342693509	3.14810524852482	3.86154141200972	3.633844979521	5.70016423568205	5.82494091148907	1.4593511839639	9.34014106942034	4.38791743630684	3.56704219055883	5.68671372891357	2.95842122561611
CCNH	CAK, CycH, p34, p37	cyclin H	9.05625855035738	5.95889360558805	5.01906353476283	11.9345278758934	4.65823681091618	11.2735578505523	9.57375684470435	7.02997712930474	5.5590399337232	5.75522704288499	4.14985154450942	5.64037999610136	6.37394960688759	8.59583273619233	3.95559648992852
CCNI	CCNI1, CYC1, CYI	cyclin I	86.4553829111776	92.1614821922821	96.6934303137059	91.6248110918164	90.4711115479042	84.0333016427146	98.9287239281437	75.0136837751164	87.3210404484365	88.3313408043912	94.0382382974052	81.0265003303393	88.7367036027944	80.76975832668	71.6612584654025
CCNK	Cyclin-K	cyclin K	9.16713915585203	6.35097651485749	13.5379151224985	17.6378874451183	14.8406065645846	16.1902147525773	13.8816167483323	11.6866269436022	10.484905535476	17.7591469799879	18.4429306882959	13.6842081085506	17.2939780491207	16.668139662826	11.9203898241358
CCNL1	ANIA6A, BM-001, PRO1073, ania-6a	cyclin L1	15.9729742822572	10.2225363636174	13.4670310573694	12.8081845368728	20.6592627961823	17.096628898717	16.0441320861583	17.1464246035256	17.6482302789194	16.9496930151246	9.90766469093564	10.4579030950245	7.6256443385835	6.15624630322311	11.3763384919161
CCNL2	ANIA-6B, CCNM, CCNS, HCLA-ISO, HLA-ISO, PCEE, SB138	cyclin L2	20.1744177569028	13.227257479992	22.7057794645858	16.4116778139256	19.2058169613846	19.0397183139256	16.1026265622249	21.9849373891557	23.3473822897159	15.1693491586635	9.56129024109644	13.3208290890356	9.1118481482593	7.77319198439376	11.2345911184474
CCNQ	FAM58A	cyclin Q	10.3891673740241	5.97299900993613	5.53022325124202	4.45996355500355	7.89696599148332	5.7046795748758	10.0719517473385	9.23854374946771	5.77166728105039	10.7531862427253	8.66162771611072	8.84904185592619	9.86074361674947	7.43743076792051	9.63695038466998
CCNT1	CCNT, CYCT1, HIVE1	cyclin T1	15.364824	7.177276	10.14722	9.529953	9.968972	14.10728	10.845623	10.208198	9.885631	10.428411	8.547975	6.093121	7.668328	8.470979	9.141771
CCNY	C10orf9, CBCP1, CCNX, CFP1	cyclin Y	12.2846002763018	12.3124563485654	12.5813398320935	12.3304642763018	10.7459939532412	12.1997807800213	10.8265507842721	13.7767084314559	12.9682143188098	13.3901866227418	11.0139366503719	10.436668794899	10.8869583209352	12.2795747736451	9.589066293305
CCNYL1	CCNY	cyclin Y like 1	6.4748765024278	6.29994119550217	10.0510669631996	8.65658719320215	6.9471517991311	8.08098319601329	4.40007471019678	7.6707659557884	10.0840996309737	4.51513246511628	13.6302116005622	6.26781311909021	8.6561263151035	7.17792514975722	6.13327671914132
CCP110	CP110, Cep110	centriolar coiled-coil protein 110	1.16831704883068	4.70231121459308	0.489326857436857	1.30764264265669	0.59988407839102	6.3740249191768	1.38490330364827	8.60724557754911	0.985802662488307	0.634439515247895	7.17100093414406	6.35591187446211	0.709347459869037	9.92073532703461	3.65862909055192
CCPG1	CPR8	cell cycle progression 1	0.0105826880330835	1.98300352028948	4.27363612664771	2.42349620315327	1.00554649625226	2.85547038252779	1.10229296975963	1.39469371930731	2.22133047557508	0.792756637373998	0.747650098216593	1.09492745102094	0.699472944430085	0.56183203670199	0.699707128456966
CCR4	CC-CKR-4, CD194, CKR4, CMKBR4, ChemR13, HGCN:14099, K5-5	C-C motif chemokine receptor 4	39.7624751215073	27.9321496162522	24.8086990046142	25.665628357857	22.691179128685	43.1078986365035	26.9593991371443	38.1048872701871	25.4466933071007	27.753003770828	58.1494473658036	65.061899351961	51.7409917344271	43.2896760405024	23.3290405265317
CCR7	BLR2, CC-CKR-7, CCR-7, CD197, CDw197, CMKBR7, EBI1	C-C motif chemokine receptor 7	93.417809	40.875103	46.225937	60.896885	116.778687	62.545067	116.286522	65.895943	36.180111	72.643219	51.889439	62.034977	98.258865	87.352509	35.691574
CCR8	CC-CKR-8, CCR-8, CDw198, CKRL1, CMKBR8, CMKBRL2, CY6, GPRCY6, TER1	C-C motif chemokine receptor 8	8.09854759180577	0.648234272382398	3.5633881707132	8.30868467602428	3.42581645371775	4.40492667298938	4.20878692792109	10.9379360819423	13.4829931130501	1.94439779135053	10.6050281540212	2.23315651745068	11.8643682473445	11.7021177807284	4.50992246130501
CCSAP	C1ORF96, C3H1orf96, CSAP	centriole, cilia and spindle associated protein	3.91791384272864	2.56523548350825	4.91035367931034	8.06268307256372	11.4826981481259	7.55529306701649	5.12011010209895	5.95927002143928	9.46669097391304	6.20825064152923	4.78141092668666	2.14198118950525	3.51778303703148	3.72050571244378	1.0506614862069
CCSER2	FAM190B, Gcap14, KIAA1128, bA486O22.1	coiled-coil serine rich protein 2	7.23817718948592	7.27190195543787	12.7210079346422	12.1127601919401	10.0079669435546	10.9145702797727	7.649338139628	13.6904812868768	11.9653095237665	11.4145768669594	11.1044312266856	11.7242610645828	7.20147618574012	12.2117389687419	6.32568563769052
CCT2	CG7033, Cct2, Dmel\CG7033, Q8IRM8_DROME, Q9W392_DROME, SD02216p, TCP-1beta, TCP1-beta, TCP1beta, Tcp1-beta	Chaperonin containing TCP1 subunit 2	55.5812797608942	81.1420364858517	48.4615087399547	52.9842796369553	59.2841376740238	52.7924904770798	54.7637632096774	46.8995197863611	46.9304664731183	51.8499028709677	52.6328996731749	53.610086032824	78.1964441239389	83.8227011649689	67.0944084292586
CCT3	CCTgamma, CG8977, Cct-gamma, Cct3, Cctg, Cctgamma, Dmel\CG8977, TCP1-gamma, TCPG_DROME, Tcp-1-gamma, Tcp-1gamma, Tcp1-gamma, Y, cct-gamma, cctg, cctgamma, geneY, vine	Chaperonin containing TCP1 subunit 3	70.2579944285264	77.4186860437657	65.8789657701511	57.003712584068	69.7353216722292	74.1833945207809	71.2636152493703	58.0332551124055	58.2947296177582	72.667370372796	61.0526775428212	63.5949879587532	97.4981595878463	103.969125090365	74.6027263617758
CCT4	CG5525, Cct4, Dmel\CG5525, Q9VK69_DROME, TCP-1, TCP1-delta, Tcp-1delta, Tcp1-delta	Chaperonin containing TCP1 subunit 4	63.0378938890459	71.609878124735	65.5993478091873	64.7559376614841	68.4549497010601	61.0594892787986	59.3863602265018	59.1043531459364	60.8676558724382	61.8122669508834	64.8480132590106	94.0346220816254	86.0592084035336	101.915957743463	92.2743011597173
CCT5	BcDNA.GM12270, BcDNA:GM12270, CG8439, Cct5, Dmel\CG8439, TCP-1epsilon, TCP1-epsilon, Tcp1-epsilon, cct5, l(2)06444	Chaperonin containing TCP1 subunit 5	40.8158997464034	44.1621341444751	37.4586530540251	34.1267467505357	46.9938072457913	38.4568506828895	40.5158648991429	32.8992596421794	35.1741985682583	40.9010591916131	26.5891495731558	36.6607999621977	54.2769703481788	53.4499270003061	35.9182635916743
CCT6A	CCT-zeta, CCT-zeta-1, CCT6, Cctz, HTR3, MoDP-2, TCP-1-zeta, TCP20, TCPZ, TTCP20	chaperonin containing TCP1 subunit 6A	55.7306042824427	65.3721714545933	55.8815864780205	47.9428220081601	56.5901646517505	51.5813389823638	54.3103885783101	50.1584524245854	48.3442649336668	56.328468924717	64.6452001481969	55.2721887467755	70.5200376772835	93.125074907344	62.9216465246118
CCT6P1	CCT6-5P, CCT6AP1	chaperonin containing TCP1 subunit 6 pseudogene 1	3.560089	1.433609	1.756927	1.567214	4.041784	1.909368	1.835237	1.956901	2.144764	3.159161	2.5243	4.762616	4.389374	1.866091	1.793003
CCT7	CG8351, Cct7, Dmel\CG8351, Q9VHL2_DROME, T-cp1eta, TCP1-eta, TCP1eta, TCPeta, Tcp-1-eta1, Tcp-1eta, tcp-1eta, tcp1eta	Chaperonin containing TCP1 subunit 7	73.3533089856928	95.5113763350904	57.614496871988	56.9331178618223	78.1744315466867	71.689518624247	77.0913770112952	58.0650013219127	52.1316515677711	84.177187905497	66.8710349480422	82.9266478335843	110.420984376506	116.338484458584	76.7508672560241
CCT8	CG8258, Dmel\CG8258, Q7K3J0_DROME, TCP-1theta, TCP1-theta, Tcp1-theta, cct8, l(2)03996	Chaperonin containing TCP1 subunit 8	58.0283185128719	85.3135215325978	70.1545302433969	58.9096278893347	73.428714733534	59.6343035717152	76.7682934516884	57.2414354570378	67.3225434373119	71.5060997044467	69.8150198324975	78.1426073483785	100.891041166834	119.38248106553	78.5616852410565
CCZ1	C7orf28A, CCZ1A, CGI-43, H_DJ1163J12.2	CCZ1 homolog, vacuolar protein trafficking and biogenesis associated	15.8990666373206	18.9184754411483	14.1326368401914	11.3001746315789	16.2786279559809	19.4219914296651	18.956764338756	15.3416714363636	13.7599148354067	21.0334622440191	18.0834106325359	15.8715029904306	27.4951238095694	25.8702221100478	17.3804385138756
CCZ1B	C7orf28A, C7orf28B, CCZ1, H_NH0577018.2	CCZ1 homolog B, vacuolar protein trafficking and biogenesis associated	8.111262	10.470512	6.510027	5.57205	7.863963	8.031163	9.776433	8.974608	5.782658	11.750463	5.963336	10.433294	13.049103	12.135035	7.476559
CD109	CPAMD7, p180, r150	CD109 molecule	15.6070293038688	33.2519829777179	28.1208713162749	26.3797814844923	23.8422373886712	17.1905993976494	23.1089531626673	27.1250374713516	27.191621829334	22.175115618348	37.6302276000653	29.4407852558766	14.898206568397	16.9206297970127	22.4607926812765
CD151	GP27, MER2, PETA-3, RAPH, SFA1, TSPAN24	CD151 molecule (Raph blood group)	12.750990918771	9.05555206228956	8.22760724747475	4.58315508249158	7.73145688720539	14.5703051460438	18.7001727558923	4.87225739225589	5.14583180513468	16.7435344654882	5.56500835185185	12.1775249873737	13.2417251207912	18.1397999941077	12.0883215029461
CD160	BY55, NK1, NK28	CD160 molecule	0.753583	0.131973	0.868018	1.407653	0.494538	0.578393	0.557885	0.409594	0.351136	0.121902	1.737864	2.93931	2.499539	1.887163	7.169514
CD164	DFNA66, MGC-24, MGC-24v, MUC-24, endolyn	CD164 molecule	41.2034081166174	21.4638946683925	32.0396096646943	32.3916721015779	33.1152677342209	57.1728163145957	36.4948675303254	32.3947708481262	55.5990300034517	43.6303681171105	22.9858121950197	29.7376747914201	26.2787219524162	33.5831984871795	30.4010345170118
CD2	LFA-2, SRBC, T11	CD2 molecule	392.343384	383.270752	278.719635	268.819946	342.303284	386.84256	348.877686	368.927979	339.353729	357.573273	357.46286	350.683868	282.452148	241.303299	223.638031
CD200	MOX1, MOX2, MRC, OX-2	CD200 molecule	46.4171911430991	116.259308867485	156.18909434928	169.816450580017	120.92383996105	89.96781334674	61.6937790516511	142.424746471634	148.80462227011	64.0088837451313	142.682759838273	165.371545682896	83.6202075643522	58.9453214225233	125.929408846317
CD226	DNAM-1, DNAM1, PTA1, TLiSA1	CD226 molecule	5.58626776387788	8.69382906826593	9.635252373447	9.48351544158076	7.6784388667724	12.3950261853688	9.04573133597674	11.7704158511102	12.4698541823288	10.4284674421094	9.65380952967222	16.9409934453476	9.00219792928892	10.9229687021544	16.7372472595823
CD247	CD3-ZETA, CD3H, CD3Q, CD3Z, IMD25, T3Z, TCRZ	CD247 molecule	18.0241727080314	12.1884256938406	18.3620371844807	14.4713349782609	10.1820709187802	20.0582523031401	14.7557891721014	17.264350535628	14.8799443946256	11.1427083550725	19.5812389299517	20.2406972059179	19.702442044686	18.5474466953502	15.8313287838164
CD27	S152, S152. LPFS2, T14, TNFRSF7, Tp55	CD27 molecule	3.91357174074074	3.66227394610057	3.47566138241494	1.99114173923517	2.06553650225836	3.7737826844324	4.17700931225535	5.13296587262873	2.88195359229148	3.31646860252936	12.6506480249925	14.0962006714845	21.0294462505269	19.5919714348088	10.8709718370973
CD276	4Ig-B7-H3, B7-H3, B7H3, B7RP-2	CD276 molecule	0.325092	0	0	0	0	0.948995	0.991491	0.363319	2.475177	4.088834	0	0	0.307144	0	0
CD27-AS1	-	CD27 antisense RNA 1	11.6755039583692	8.72522521795975	17.3619423270256	15.463068639945	13.8792377097884	11.3803234051264	7.55399610321693	19.1605022809221	22.1029653198004	12.5103791441596	11.793730225529	12.101386170652	7.64119232272493	8.44490870824015	11.7385131419233
CD28	MFASCD28-P	CD28 molecule	2.66136206637717	5.9216862133995	3.3688147630273	2.71364492183623	3.18092355459057	2.63699388709677	3.38882097332506	2.33416334305211	5.35525329652605	4.11029497084367	18.7652883436725	11.9538936780397	17.4404260179901	13.1096785074442	5.57627573387097
CD2AP	CMS	CD2 associated protein	4.943601	6.249491	6.074987	5.778624	5.402383	6.168712	6.912224	7.335417	5.748082	7.284344	9.481495	8.960562	10.220548	11.507335	8.364143
CD2BP2	FWP010, LIN1, PPP1R59, Snu40, U5-52K	CD2 cytoplasmic tail binding protein 2	15.4000291683913	15.9422815	16.9991112198965	16.5359560432738	16.929658033396	17.3263639306209	18.3768851241769	20.9692051761524	18.9325349875353	16.6224029889464	17.0087568055033	18.1260617434149	15.2223660077611	13.9525722177799	14.4369523986359
CD300A	CLM-8, CMRF-35-H9, CMRF-35H, CMRF35-H, CMRF35-H9, CMRF35H, CMRF35H9, IGSF12, IRC1, IRC1/IRC2, IRC2, IRp60	CD300a molecule	0.038844	0.064601	0.021909	0	0.108725	6.630256	1.030735	0.677558	0.290376	1.093809	0.018044	0.425322	0.373082	0.962047	0.867615
CD320	8D6, 8D6A, TCBLR	CD320 molecule	10.991711300904	17.5432477326733	10.0562781157985	9.03701291605682	11.2613926383986	14.2891434515712	14.3931582957383	12.0163989647008	9.60872963021954	14.8073043869996	13.1835465501507	18.4322626530349	23.3991260305639	25.3108398183384	12.7130839238054
CD37	GP52-40, TSPAN26	CD37 molecule	13.6669132675655	11.2940906442831	13.3706231625616	14.123396213119	13.0930347619912	13.9071195413534	15.6470171739694	16.6612951586725	13.6498125364273	16.0518490803733	12.7588059367384	11.420702154265	13.8244217928442	15.3879001441535	9.79090841612652
CD38	ADPRC 1, ADPRC1	CD38 molecule	0.856932907687741	0.663695197387949	1.57817732086673	1.50478142119323	5.34446027604631	1.46767922232116	12.1592884440487	3.1247793428317	1.36860660730187	2.75990084416741	0.141002217275156	0.0416788952211339	0.0829741887800534	0.0447649510240427	0.1213247153458
CD3D	CD3-DELTA, IMD19, T3D	CD3d molecule	103.892555277356	115.331870297941	88.434862007584	86.9793556988082	76.7349816543879	104.053204263272	91.2051645297941	88.6681394095341	96.6308854810401	105.937479213434	162.980426664139	170.504664684724	195.437128062839	161.284194565547	95.7237726478873
CD3E	IMD18, T3E, TCRE	CD3e molecule	94.91062657277	91.3941609201878	80.5586338410463	70.5771162649229	68.6957354721663	99.1909224406439	89.7704703148893	80.4985544134809	81.7763774808853	93.9786372585513	96.6706013692153	77.3859212816901	108.042085716298	91.2388085865191	69.6337711408451
CD3EAP	ASE-1, ASE1, CAST, PAF49	CD3e molecule associated protein	0.936685	1.14513	2.590315	0	0	3.873493	0.377217	0	2.423784	2.325384	0	0.452795	4.416128	0.455205	5.538123
CD3G	CD3-GAMMA, IMD17, T3G	CD3g molecule	1.67657750185874	9.29724147063197	2.91954357472119	0.793636031598513	3.2153357472119	9.21329466133829	2.41217128884758	3.30056189739777	1.74775837174721	2.4682808394052	3.63004655055762	4.84149113197026	3.00362438847584	4.74417759628253	2.55504614126394
CD4	CD4mut	CD4 molecule	48.4892954282555	64.0563142026541	8.3755232427426	24.7182567522809	47.918547676804	59.9222558885817	31.97028610423	4.05112864141554	40.1105366676804	81.6056923823611	36.3265640442356	38.9267885286149	39.289047871164	57.5016419297761	14.6327444744263
CD40	Bp50, CDW40, TNFRSF5, p50	CD40 molecule	0	0.247473	0	0	0.019473	0.313277	0.120948	0	0.104101	0	0	0	0.057013	6.990809	0.065531
CD40LG	CD154, CD40L, HIGM1, IGM, IMD3, T-BAM, TNFSF5, TRAP, gp39, hCD40L	CD40 ligand	445.700101318657	376.704902564117	762.072175780407	634.787537161255	665.052868886076	598.850398167309	375.759523074849	658.007427959274	584.572792996148	304.902073565217	624.060351844249	306.760679472207	395.906689548156	325.000366139791	268.227532024766
CD44	CDW44, CSPG8, ECMR-III, HCELL, HUTCH-I, IN, LHR, MC56, MDU2, MDU3, MIC4, Pgp1	CD44 molecule (Indian blood group)	48.7908894898995	45.8442260184725	61.2348983750675	67.8781252447877	47.6826590827482	67.5995859007238	44.8290748145187	66.4206370980879	60.5498874159015	47.9691351566382	81.1547780950632	82.3873277984228	49.938032946851	48.9756238243491	64.217196782867
CD44-AS1	-	CD44 antisense RNA 1	2.746233	1.772481	3.820226	2.066127	4.272859	3.124833	3.851878	3.59871	2.527272	4.236863	1.412922	1.997936	1.85146	1.679213	4.042871
CD46	AHUS2, MCP, MIC10, TLX, TRA2.10	CD46 molecule	2.12430887330492	1.64426111623402	6.53719035451376	0.533404792328555	2.65829498140256	1.75836049980628	1.49002307671445	1.35183349980628	0.389609569546687	1.07420462572646	0.456901079814026	0.550188893839597	7.11597299690043	1.06238748624564	0.495910471135219
CD47	IAP, MER6, OA3	CD47 molecule	20.484251	21.338314	22.752577	19.966591	25.995468	18.725565	33.950977	20.329985	18.113659	29.223038	14.701776	21.629932	28.773388	31.414619	15.019283
CD48	BCM1, BLAST, BLAST1, MEM-102, SLAMF2, hCD48, mCD48	CD48 molecule	60.6176796823457	33.8237302871106	88.2195133008552	73.0988559532682	46.2357155739157	75.0771918072694	59.5410841817349	87.4077383430055	72.0974232858888	36.5647541099572	58.4639642226634	70.8450893341478	60.5754908081857	50.7217486728772	79.4521951218693
CD5	LEU1, T1	CD5 molecule	42.4920665274759	38.4455639736107	20.3039155485874	20.9814651043154	44.0802051853462	54.5059699984477	50.2099617128221	28.2298847981993	27.3279820018628	63.1699439140019	30.3777979512574	37.2618505057436	52.8885210412915	62.5368238438373	18.7251872968022
CD52	CDW52, EDDM5	CD52 molecule	360.078501371773	151.80913848537	284.081212719449	297.972499404475	234.792545261618	434.114956812392	398.139454864028	446.809869201377	319.298738080895	303.179740342513	277.681354275387	259.826768881239	93.4849350929432	88.7142813872633	257.854963667814
CD53	MOX44, TSPAN25	CD53 molecule	15.0324382548509	21.7725144874023	20.1545104523603	18.0705190254851	23.4078289884159	18.3631708954532	27.2869914315088	20.9134061644946	22.651680447437	22.9406397880104	20.47324713872	15.3557270419925	19.0384922464524	27.4159458398494	32.6417608334781
CD55	CHAPLE, CR, CROM, DAF, TC	CD55 molecule (Cromer blood group)	40.8574164479424	72.7774207346526	58.6381734958399	92.6215474007196	69.1061481441421	44.7367048601304	57.4478721160333	69.7819618475377	95.684499490443	74.452871031257	62.7841541920396	51.5950698281988	51.8201815347425	43.0203517449966	62.8486125039352
CD58	LFA-3, LFA3, ag3	CD58 molecule	33.2271694978992	26.5507385388655	33.1997214663866	31.4112481386555	32.139271960084	28.8962118203781	35.6257890829832	32.7779073739496	28.3142385661765	23.505283262605	24.3280633813025	30.1497379537815	29.4257026271008	30.521309737395	24.3078202615546
CD59	16.3A5, 1F5, EJ16, EJ30, EL32, G344, HRF-20, HRF20, MAC-IP, MACIF, MEM43, MIC11, MIN1, MIN2, MIN3, MIRL, MSK21, p18-20	CD59 molecule (CD59 blood group)	10.9235252648383	20.3784197572657	5.9865427003684	7.16944221080639	5.71857587310684	6.13077990544413	10.5233631101105	1.32862760253786	8.79082578591895	6.44780399508801	9.11813473434302	5.59123062832583	31.83555300614	19.2189123405649	12.6757341203438
CD6	CD6-1	CD6 molecule	42.1625518735892	67.9918326907449	42.532391748307	59.5044264446953	62.4730890225734	64.1538962460497	53.1131788888262	68.7827864943567	72.0365404576749	85.833258714447	96.7646952437923	104.828165503386	86.3974304582393	75.1412038747178	65.3839097996614
CD63	LAMP-3, ME491, MLA1, OMA81H, TSPAN30	CD63 molecule	104.806299684017	64.3575322455603	74.8294288181261	84.9008160226577	81.5640393123087	115.492394903246	131.289970056338	88.4789260085732	97.5750948769137	112.623875670545	80.2495594415187	83.7895955664421	95.2665629007961	80.591131630741	72.8891117464789
CD69	AIM, BL-AC/P26, CLEC2C, EA1, GP32/28, MLR-3	CD69 molecule	56.380793258517	28.0994173322645	89.0003073358718	86.228428488978	73.3074576689379	66.6063950204409	65.0533099787575	117.273098593186	96.4005478264529	59.7488318789579	78.7533549190381	82.5875838865731	65.7399556629259	50.0542215174349	106.180745428056
CD7	GP40, LEU-9, TP41, Tp40	CD7 molecule	37.0199636069411	31.9176181904762	14.5165652485876	12.1922614378531	6.61709796973366	27.0696027477805	10.3191225145278	16.6685175125101	25.1598649257466	21.4608168220339	93.5804424761905	78.1451478753027	85.8748927760291	77.7871503587571	60.1593642356739
CD70	CD27-L, CD27L, CD27LG, TNFSF7, TNLG8A	CD70 molecule	21.3886841711697	19.5424912106058	24.7476396913912	17.1593598234603	19.6468049065279	24.932245030542	17.4292379548582	22.1332972300722	25.170444820104	24.8805732426582	1.84815751552274	2.11651336281255	2.80311024987414	3.24878572663199	2.39014107434133
CD72	CD72b, LYB2	CD72 molecule	4.5613293021478	2.10477417546414	6.04709205387696	1.92854296578085	4.26882338878777	2.79175667746633	8.16047348926101	2.65242850455042	2.87673428248999	2.02781720385875	4.77085300036403	7.2619795478704	2.16038364470331	0.830339780123771	8.28827382307972
CD74	DHLAG, HLADG, II, Ia-GAMMA, p33	CD74 molecule	320.427386688151	591.75244514396	181.926169626013	232.729056729834	315.150152437283	207.479289437283	258.946463537244	158.879559289078	190.572918937862	332.909821565805	45.8419582929371	31.8696863527596	94.9845304959475	166.740636152451	58.9304736553454
CD79B	AGM6, B29, IGB	CD79b molecule	0.391076	1.127661	0	0.010188	0.01775	1.066136	1.205721	0.618161	0.053672	0.50643	0.833544	1.450836	3.663831	2.855771	0.999091
CD80	B7, B7-1, B7.1, BB1, CD28LG, CD28LG1, LAB7	CD80 molecule	6.35842208030452	4.55523032244597	7.13961620505894	6.51649366159136	5.83612226792731	10.043788564833	9.25479195481336	13.9987026416994	11.817990404224	8.48382188187623	0.945443956777996	0.366432044941061	2.66648143320236	4.89837695874263	1.04503331139489
CD81	CVID6, S5.7, TAPA1, TSPAN28	CD81 molecule	86.9364266504263	119.30193227771	100.230835359318	108.242700572473	93.5313745676005	84.7407151400731	86.1413749451888	82.1282111449452	99.1557169305725	79.9767675517661	103.461893483557	95.2426161753959	94.4064297685749	79.7062083434836	101.517259610231
CD82	4F9, C33, GR15, IA4, KAI1, R2, SAR2, ST6, TSPAN27	CD82 molecule	188.063042823903	151.427115748268	183.099276770497	205.586951232968	124.195270312933	188.969922114607	145.503995224885	181.917492766166	184.142414485854	117.554945900982	210.743956884238	207.725876039261	149.469169867206	144.934957198903	205.410527503753
CD83	BL11, HB15	CD83 molecule	26.073378	25.762997	24.975805	39.086636	28.95005	25.679806	31.245144	24.049185	24.077963	21.149649	22.552889	20.894667	31.806204	42.239666	31.54978
CD84	LY9B, SLAMF5, hCD84, mCD84	CD84 molecule	35.3409347065577	30.1346064271362	40.7924289296754	35.4315591010157	36.2062239651137	30.307933511592	31.7368129714065	37.9450058620004	25.5897647321705	21.4213483575845	85.881847199161	47.3996172725767	31.2544901530139	37.018608552219	50.6264038378229
CD8A	CD8, RHACD8-4	CD8a molecule	51.1220996458145	6.8340838413418	31.3422031211846	24.9673486938652	1.87605344635842	30.9407659924448	66.5428542982774	46.5694833801753	24.3368366089453	4.75006150891508	68.0969964702327	21.6977941783016	59.4099288371109	36.9089873605319	75.0430755905107
CD8B	CD8B1, LEU2, LY3, LYT3, P37	CD8b molecule	32.3719554832172	2.82642412032932	39.4378565237492	15.9719853673211	0.773862402786574	23.2218606130462	36.0856604857505	33.2317571481951	11.0120436472451	2.71291807409753	32.1145637739075	23.5409730949968	17.8189321690944	13.5157228271058	29.116128939202
CD9	BTCC-1, DRAP-27, MIC3, MRP-1, TSPAN-29, TSPAN29	CD9 molecule	28.4952593164048	14.4902478319328	27.3376536865181	20.6814206262331	12.9339797285349	60.2312808359518	32.3172081012057	94.0614435400073	37.8836638516624	25.6587804895871	25.2239471074169	31.8454852265254	14.476935846182	19.0749733839971	26.5245983737669
CD96	TACTILE	CD96 molecule	11.4258301448301	12.6098679002362	10.4515015684172	11.3125345993095	6.97450353716155	10.1445692431401	9.78408046302017	9.90669920134472	9.68300800181719	5.12361436398328	12.8551678164637	9.02257850990369	6.12492764855533	6.00942179847356	14.5205643707069
CD99	HBA71, MIC2, MIC2X, MIC2Y, MSK5X	CD99 molecule (Xg blood group)	54.908736347175	43.462256136147	58.8409866078965	62.8025550061266	59.4304780769231	61.3841137066031	71.7239459891082	57.6741412096664	51.6327892089857	63.4202245670524	46.1652522716133	47.3633567079646	38.5031662641253	39.4573126943499	42.7056221810756
CD99L2	CD99B, MIC2L1	CD99 molecule like 2	4.66192681337759	3.3695322471279	3.48002985090631	3.59651229206025	2.18809448659689	4.45929557875925	3.52764801327547	1.47439920270615	2.82664023308655	3.68219861118203	5.35697055603778	5.97766763671177	4.78531401480725	5.96778004723002	4.59195236558591
CD99P1	CD99L1, CXYorf12, MIC2R, NCRNA00103	CD99 molecule pseudogene 1	2.876011375	3.16240782317073	3.40036038414634	4.11336888109756	3.45351314634146	3.7377708902439	4.09184790853659	3.74584627439024	3.45729139939024	5.53767389939024	2.619692	3.44346607317073	1.62950317073171	1.24606397560976	3.38335205182927
CDC123	C10orf7, D123, HT-1080, PZ32	cell division cycle 123	38.1178469634675	61.4194356544892	36.8132446662539	34.0989460421053	42.2555007752322	39.1202696780186	44.3557691665635	36.4185565411765	33.5754616074303	49.4089675256966	49.8370846179567	48.1861529263158	61.3923041486068	66.3782965374613	45.5281304297214
CDC14A	DFNB105, DFNB35, cdc14, hCDC14	cell division cycle 14A	7.678807	2.346564	7.977306	7.290643	7.215357	9.103051	7.169639	11.655665	9.470171	5.16301	8.500339	8.742685	4.612923	5.294012	4.488766
CDC14B	CDC14B3, Cdc14B1, Cdc14B2, hCDC14B	cell division cycle 14B	3.98724157251676	0.0949490554539915	7.78172946419866	1.82162209095064	6.16981055393053	4.37130412507617	0.0594518799512492	9.1138783328763	4.71431087644729	4.74323246892139	3.86856664929921	0.231942060024375	0.335826111517367	0.456276509597806	0.0425531224862888
CDC16	ANAPC6, APC6, CDC16Hs, CUT9	cell division cycle 16	14.0018738726008	16.4219821877608	9.14644325006954	7.94857728567455	11.0560203232267	14.0441947187761	11.8114669015299	9.54534775688456	8.02016642531293	15.4780946036161	11.5231345246175	12.5767038979138	15.1451217546592	16.3286683732962	14.0751535922114
CDC20	CDC20A, bA276H19.3, p55CDC	cell division cycle 20	3.44627998906506	16.1151175910333	2.18722122744669	2.42056365500273	18.554029948059	3.67972956533625	14.4187370147622	2.47402811645708	2.12148503280481	14.9938582012028	8.19631257517769	7.97673463641334	20.5743768824494	23.9585716845271	7.91903459540733
CDC23	ANAPC8, APC8, CUT23	cell division cycle 23	8.74038090420256	10.124564385017	9.72027536987732	9.6544395632994	9.53144747872618	8.52419403106239	10.9021873863221	9.90632833150613	8.21502480031323	10.0911766243801	9.24021026181154	9.17136501279039	10.2823577658575	11.9918148924563	11.3042884259984
CDC25A	CDC25A_0	cell division cycle 25A	4.019052	3.307193	1.283114	1.221903	5.067924	3.043301	3.126497	1.871699	2.475239	7.907031	5.280507	3.19749	6.405122	7.363201	2.407876
CDC25B	-	cell division cycle 25B	8.3441567418738	13.4563517042702	2.26782567304015	7.25720361886552	13.652103873805	12.9071088674315	14.9424116156788	6.02827556787763	7.74039508476737	17.143500932441	26.8077243486297	17.7631449643085	18.5921507068196	24.4152195589547	11.8589926647546
CDC26	ANAPC12, APC12, C9orf17	cell division cycle 26	20.0188357957497	17.408728242621	18.7320399433294	17.8875142998819	17.4492442101535	19.344918001771	16.9492105501771	20.6388794569067	18.7226501558442	19.8379792473436	19.1443449586777	25.3954352821724	17.6334667207792	15.362787798111	16.5647005785124
CDC27	ANAPC3, APC3, CDC27Hs, D0S1430E, D17S978E, H-NUC, HNUC, NUC2	cell division cycle 27	13.7729738538183	10.1607085397345	11.9850003382175	11.922155023789	11.4096984488881	13.7299536064472	11.6358275486985	10.8371400239614	12.6821409637993	13.4891352659886	10.7103269036373	11.5439927500431	13.5979953080503	12.1666506895363	9.99750019944837
CDC34	E2-CDC34, UBC3, UBCH3, UBE2R1	cell division cycle 34	18.779294007838	8.31605167994775	20.1011909320705	15.1124638282168	16.9633710287394	18.8978587250163	23.5309650953625	22.602677101241	13.2484940248204	16.7109890672763	14.0680148177662	20.1570216283475	17.5540561201829	16.6806188354017	14.9897688772044
CDC37	P50CDC37	cell division cycle 37	40.3970084654356	36.8858346339962	34.0973982073864	40.8533762017045	31.8052716955492	63.3000422324811	54.1422986202652	35.7646921017992	34.6096727750947	42.3189675445076	37.7556594010417	34.3042037651515	40.4586237419508	39.3038250118371	49.3083900359849
CDC37L1	CDC37B, HARC	cell division cycle 37 like 1	9.124632	5.892641	6.875203	6.366443	6.340191	8.332106	5.971042	8.437155	9.294328	7.277583	8.806318	10.318434	8.682282	7.35293	8.447262
CDC40	EHB3, PRP17, PRPF17	cell division cycle 40	4.524089	8.744527	7.280975	5.041455	7.180073	7.275496	5.198759	6.103177	7.505713	7.257624	11.034861	8.827179	8.745822	9.082613	6.091885
CDC42	CDC42Hs, G25K, TKS	cell division cycle 42	122.867365593645	95.8617968643446	112.652453036969	106.129092798045	145.716269852429	121.709080699358	118.768109919646	106.951023605866	107.213111236175	135.233692853957	74.1096765065689	85.1472705099297	98.8459316300031	116.531591956615	74.0069156000611
CDC42BPB	MRCKB	CDC42 binding protein kinase beta	2.770584	1.197122	1.442162	1.272568	1.473585	3.72972	2.920621	2.268512	1.870309	3.162991	7.227716	5.138083	5.828701	7.367791	4.276743
CDC42EP3	BORG2, CEP3, UB1	CDC42 effector protein 3	10.3349170352632	20.636005	10.760546	13.234729	13.2569302989474	14.520954	14.82964	11.907407	13.344604	17.75861	22.7163247952632	21.934246	24.01046	33.544289	21.653084
CDC42EP5	BB_M007_JSMADA35R	CDC42 effector protein 5	6.841403	0.355928	5.10693	4.191495	3.214656	10.92846	13.824876	8.899192	2.303703	1.183419	0.53576	1.643961	0.859213	0.302314	2.68033
CDC42SE1	SCIP1, SPEC1	CDC42 small effector 1	53.5974109514818	43.5645252292065	41.7266457473709	37.4050645437381	43.1672586830784	51.3236153539675	55.7888473291109	51.7283725090822	40.2496226563098	39.4344306467495	33.5693973530115	32.2519838190727	38.1919599770555	39.2903983035373	44.1304699077438
CDC42SE2	SPEC2	CDC42 small effector 2	13.4990730754519	11.0762253047499	6.0907685851198	9.42055309815048	9.66480122656578	3.34399293589744	9.73047225220681	6.71413536906263	10.7257860577974	12.5896510786045	19.1750279941152	19.7436881345103	16.4957289739386	6.06724971080286	13.3671049978983
CDC45	CDC45L, CDC45L2, MGORS7, PORC-PI-1	cell division cycle 45	8.16463097703349	16.8800176411483	5.21411326411483	4.81444890909091	13.8229956177033	8.31472929665072	14.0368331148325	4.14602334545454	3.30599463875598	17.9810676626794	8.48342038516746	7.44402446363636	20.9321363703349	24.0216371492823	14.0842327607655
CDC5L	CDC5, CDC5-LIKE, CEF1, PCDC5RP, dJ319D22.1	cell division cycle 5 like	11.427348	10.042202	11.324681	11.664464	11.678822	11.463076	11.368742	11.280226	13.549103	11.528185	14.152938	14.022774	13.069479	13.339199	14.553171
CDC6	ATCDC6, T27A16.22, T27A16_22, cell division control 6	cell division control 6	15.8362818382944	19.1082592445696	15.7695794446903	13.3351569533387	25.7044816659292	14.1269294641995	30.4254280484714	12.0751008736927	11.0414997608608	28.0274254034594	13.1621846880531	16.0266660762269	27.0079013515688	25.388910656074	21.7536894782784
CDC7	CDC7L1, HsCDC7, Hsk1, huCDC7	cell division cycle 7	2.221272	2.649638	1.162555	0.947085	3.085764	1.345854	4.180052	0	0	4.488448	2.316041	2.849473	5.165878	6.162574	3.427166
CDC73	C1orf28, FIHP, HPTJT, HRPT1, HRPT2, HYX	cell division cycle 73	13.243896	14.819603	9.336314	9.635727	12.566567	9.74792	9.233503	15.137797	14.625565	13.6637	12.697165	10.103506	17.009743	11.362892	17.912962
CDCA2	PPP1R81, Repo-Man	cell division cycle associated 2	0	3.500464	0.213319	0.336103	1.927297	0	1.602326	0	0	2.801555	1.766875	0.485734	3.196427	3.023898	2.443959
CDCA4	HEPP, SEI-3/HEPP	cell division cycle associated 4	10.20464	15.174617	6.959371	7.458626	10.639073	9.360291	11.937782	6.873888	7.330836	15.543854	10.330331	11.989066	16.723162	21.882486	12.797438
CDCA5	sororin	cell division cycle associated 5	9.385371	21.180265	7.796286	5.000125	16.645384	9.035491	17.905848	5.223008	5.482095	24.358377	11.467806	12.639913	24.465239	30.335569	15.694228
CDCA7	ICF3, JPO1	cell division cycle associated 7	0.773584	5.438427	1.02565	0.942217	1.366315	0	0.807277	0	0	1.69785	3.109897	1.817701	1.831316	1.304758	2.738846
CDCA7L	JPO2, R1, RAM2	cell division cycle associated 7 like	4.79946501858379	7.73949392630567	5.26434862576097	2.42995492021788	4.39849487375841	2.35946182569689	6.29381511214354	3.68462748830503	1.69927324190964	3.67329562640179	2.0722261169497	2.41704427330984	7.2141576235181	6.28659900288369	0.97237205030439
CDCA8	BOR, BOREALIN, DasraB, MESRGP	cell division cycle associated 8	2.554972	12.16729	2.152422	1.697583	8.748339	3.212889	6.607645	2.044881	2.223982	11.345165	3.490634	3.236388	10.838621	13.894567	5.157325
CDIP1	C14H16orf5, C16ORF5, CDIP, I1, LITAFL	cell death-inducing p53 target 1	12.1432458831909	15.6397081234568	27.1758968736942	22.2281058409307	24.2490267725546	21.577664699905	9.44308409924027	23.5151878746439	22.1621632996201	19.5440150546059	10.1656346509972	18.0469937554606	10.1229620322887	11.2690619876543	13.999593617284
CDIPT	PIS, PIS1	CDP-diacylglycerol--inositol 3-phosphatidyltransferase	10.527998	7.767779	7.145137	5.902124	5.119422	11.083021	7.614326	7.477303	6.693451	7.715856	7.618284	10.433479	8.739427	9.488185	5.91976
CDK1	CDC2, CDC28A, P34CDC2	cyclin dependent kinase 1	15.9550141313725	26.8330747794118	11.4917046392157	6.70666897843137	20.8693553995098	13.2881040495098	20.9028176651961	6.04478388431373	7.51633236421569	25.6004978161765	13.3127350553922	17.2957345132353	30.2432933509804	43.9713529264706	16.4106189421569
CDK10	ALSAS, PISSLRE	cyclin dependent kinase 10	2.4174864013947	8.37882640920502	4.40627625634589	1.595943041841	3.22112053277545	1.1637793623431	3.68386656820084	3.01024014114365	4.16238275899582	4.60482323654114	3.59284839274756	4.8251007483961	6.20676798912134	4.99787952942817	3.17636582398884
CDK11B	CDC2L1, CDK11, CDK11-p110, CDK11-p46, CDK11-p58, CLK-1, PITSLREA, PK58, p58, p58CDC2L1, p58CLK-1	cyclin dependent kinase 11B	7.34478412564892	5.94356469854817	6.06497126282446	5.97221021038275	7.61796820651122	6.53720256225253	6.44897058354597	7.06847465939287	7.2085266950286	8.33850932054553	8.2053414050154	7.75502284971403	6.17561094377475	7.39410298301804	6.90542553224813
CDK16	PCTAIRE, PCTAIRE1, PCTGAIRE, PCTK1	cyclin dependent kinase 16	14.0209722401619	10.1483430717338	12.7634947036204	15.6492274218574	15.006180005172	14.0972232999775	11.4843111405442	12.1171884020688	17.56646668698	13.4214012316168	13.5431685014617	11.615118793119	9.18130490420508	9.39712054306274	11.243072266022
CDK17	PCTAIRE2, PCTK2	cyclin dependent kinase 17	9.37790664192909	9.820324133671	9.40954454657564	7.93001030632019	7.55976418145783	9.62083046861925	10.8164769522132	10.4344625870954	8.99670962541291	8.84241732834178	10.7972066731997	12.706092542832	12.1897548687514	13.5773015948029	12.1621461829993
CDK2	CDKN2, p33(CDK2)	cyclin dependent kinase 2	4.67229051387054	6.31731061096433	6.82678822556143	4.05279901948481	5.51870738903567	4.89461170673712	5.90500430911493	5.52402113606341	3.95217932959049	6.81111451155878	7.90854533982827	5.93161157992074	12.1795372595773	9.4937357163144	7.0859672506605
CDK2AP1	CG18292, DOC1, Dmel\CG18292, anon-WO03040301.144	CDK2-associated protein 1	6.438005	7.589952	6.648671	5.449977	6.257471	5.492885	6.920478	5.717414	4.906985	9.454181	2.413279	3.625565	7.66973	8.422606	4.819557
CDK2AP2	DOC-1R, p14	cyclin dependent kinase 2 associated protein 2	31.9176755502724	21.2325383818722	38.4073285220406	37.2893830960872	31.0866254626052	32.2085952075285	28.4147527657256	34.9801591758296	32.0644949078752	30.8877384680535	21.7063146141654	26.9677333402675	24.9526643001486	25.6997392496285	18.7612618791481
CDK3	-	cyclin dependent kinase 3	4.22179759042735	4.0413165634188	2.85691051316239	1.10658456478632	3.66765955623932	0.811229956581197	3.38038872376068	2.07956982974359	2.69196092102564	3.24426438632479	1.85225288752137	1.58038649846154	2.56966508923077	1.4047968157265	1.72310647384615
CDK4	CMM3, PSK-J3	cyclin dependent kinase 4	18.6115358475417	21.9644608096527	15.3901257785295	15.1736395877312	16.4246906008119	18.7072445223275	17.9466166062246	17.1105017271087	14.2026909675237	18.9282325890843	14.9533000861525	14.9852480834461	30.5224090793866	33.319127474064	20.9088281141182
CDK5	LIS7, PSSALRE	cyclin dependent kinase 5	4.94338651023891	4.70529766211604	3.01482141638225	2.00948146416382	3.52123613993174	6.76401610921502	6.43559451023891	4.39355920819113	2.85654045904437	5.762395	3.39341742150171	4.682981	6.64361771672355	6.24799529180887	3.50720280546075
CDK5R1	CDK5P35, CDK5R, NCK5A, p23, p25, p35, p35nck5a	cyclin dependent kinase 5 regulatory subunit 1	2.780602	0.952955	0.793078	0.923948	1.005699	1.847923	1.258006	0.715429	1.160247	1.267339	2.08538	1.538351	4.303661	4.854929	2.390966
CDK5RAP1	C20orf34, C42, CGI-05, HSPC167	CDK5 regulatory subunit associated protein 1	3.68438014556377	4.59543784750462	4.98704843853974	3.22168968900185	3.77218360166359	2.48398127680222	5.93312589186691	5.09110087107209	3.79075825508318	4.9510011663586	5.30595755406654	4.57062853974122	6.25452258271719	7.89252406007394	6.26836113401109
CDK5RAP2	C48, Cep215, MCPH3	CDK5 regulatory subunit associated protein 2	1.55947799082407	2.84169875507323	1.56443960719958	1.04114940497618	0	1.94855323698606	2.79533921369331	0	1.38703099629434	2.41191279936474	3.22635144609141	0	0	5.35403299947062	3.68372770760543
CDK6	MCPH12, PLSTIRE	cyclin dependent kinase 6	4.08915157969289	34.0107130728925	29.2315560651833	2.0681154306487	27.2505076696333	28.7260892162958	39.6103089992479	39.7182907616421	28.1010937783767	27.9119993352554	42.0961066047007	34.476797821498	2.48818386305233	28.8890560132247	46.7042094142275
CDK7	CAK, CAK1, CDKN7, HCAK, MO15, STK1, p39MO15	cyclin dependent kinase 7	14.4450721818684	17.005682384743	19.9052140873411	19.6965415035931	23.5128738485351	11.6053047827529	12.98117013267	18.2019519712548	19.9625365550028	23.360372384743	15.421551129906	16.9484219143173	22.3989209038143	20.5458160912106	16.2582820458817
CDK8	K35	cyclin dependent kinase 8	4.76989467595261	6.96041005571566	6.69597616586615	7.6749570717259	6.87482862600064	5.35940334037784	7.99340162632085	8.09497228658341	5.67288583989753	7.67582346813961	8.62239858533461	10.073588053154	10.6222302299071	9.67665770092859	8.37309573230868
CDK9	C-2k, CDC2L4, CTK1, PITALRE, TAK	cyclin dependent kinase 9	43.314259	25.351868	21.990654	21.770403	23.375689	49.258842	34.938839	27.108814	27.910925	37.774387	23.725769	22.028013	30.941174	27.447069	18.905687
CDKN1A	CAP20, CDKN1, CIP1, MDA-6, P21, SDI1, WAF1, p21CIP1	cyclin dependent kinase inhibitor 1A	202.389944543726	70.2795261870031	149.946471962669	148.059696280332	189.221156154857	187.743078278949	177.527534119599	168.445032486692	166.142794932942	169.33730250121	83.7009041282406	133.830759416523	76.5241204929139	102.158771074663	82.5335366996198
CDKN1B	CDKN4, KIP1, MEN1B, MEN4, P27KIP1	cyclin dependent kinase inhibitor 1B	31.549351	13.616806	22.874302	26.213182	16.844355	32.347504	17.135384	27.763451	30.980219	16.774799	56.001648	51.484035	45.203579	40.275204	28.408882
CDKN2AIP	CARF	CDKN2A interacting protein	0.400584	0.508777	0.611392	2.058224	0.684591	0.29487	3.831774	1.447674	0.501658	0.465049	1.269944	0.468991	1.153934	1.164765	3.859264
CDKN2AIPNL	-	CDKN2A interacting protein N-terminal like	6.655268	12.806692	5.337978	4.85931	7.974859	6.506314	10.679703	6.547785	5.402455	7.864173	7.09493	8.778491	11.869184	13.707789	10.018245
CDKN2D	INK4D, p19, p19-INK4D	cyclin dependent kinase inhibitor 2D	6.64821978043912	6.50076077844311	15.3264391017964	10.0298766506986	14.3721129381238	8.21569018363273	11.7362104151697	15.5480123353293	11.616041996008	12.3466795209581	7.50652417165669	8.09060199600798	12.1764106067864	19.4868500918164	9.60246378842315
CDKN3	CDI1, CIP2, KAP, KAP1	cyclin dependent kinase inhibitor 3	11.1610731526104	27.0902908182731	21.9259711646586	14.626446934739	24.6383234799197	15.3540443805221	18.2516308634538	18.7386303072289	9.37969239056225	10.6041498594378	13.7343517921687	10.5300070943775	27.2880771947791	23.7796714598394	14.7000909176707
CDR2	CDR62, Yo	cerebellar degeneration related protein 2	12.9163089009288	9.60326811919505	14.3751065294118	13.2824896826625	13.0427910077399	12.9895133637771	11.151387623839	15.6804530123839	17.4422755557276	12.3748480665635	10.0468195170279	12.0504545913313	10.2761964287926	9.06146415325077	8.36376223684211
CDS2	T10I14.170, T10I14_170, cytidinediphosphate diacylglycerol synthase 2	cytidinediphosphate diacylglycerol synthase 2	3.53832277797989	3.00260962403064	3.18040179052178	2.64531833384394	3.50644011842987	3.88293453460986	3.97174205849689	3.50244995615127	4.07852730866443	5.12070710090953	4.10236706807085	3.42590080105314	5.40236744959311	4.1130582873145	3.23029582240306
CDT1	ATCDT1, CADMIUM TOLERANCE 1	cadmium tolerance 1	5.0204224955036	6.86495017775779	5.72279684982014	4.39800327877698	9.5485903057554	5.75118174010791	10.3455844013789	6.05469510341727	5.08488173111511	11.5773155041966	3.45581539118705	5.79636381744604	12.0476129676259	13.6630941058153	7.2683154676259
CDV3	CDV3-1	CDV3 homolog	61.3132097649393	87.6200710847339	60.7721640214753	68.1164473839869	70.101521211718	55.6846652152194	54.1891580263772	57.7088381321195	67.491911214986	60.378666281746	57.9497594049953	57.666287444211	54.0690705947712	56.1432649962652	75.4837060980392
CDYL	CDYL1	chromodomain Y like	5.34078972883232	5.70529195683453	5.49895295849474	4.49111707415606	4.19894552767017	4.30494592446043	4.45242783453237	3.53613206115108	5.31546540702822	3.24815375179856	13.3699493049253	16.2362679631987	12.2461464136691	13.1820245395683	8.60458600636414
CDYL2	PCCP1	chromodomain Y like 2	10.5428515735949	13.7682826285955	11.1359957574919	8.92873717402816	11.2918053397521	9.7011185066795	14.6541249505356	12.0067865295463	9.60208788927669	13.6784095260561	10.5413936957516	10.1594902279456	9.67237519340474	11.8545661771573	9.98224052003851
CEACAM1	BGP, BGP1, BGPI	carcinoembryonic antigen related cell adhesion molecule 1	2.4094148554388	1.26964082078955	2.21222483271798	4.77701411871627	4.74232009883556	3.50478515052542	6.23322268730474	4.69355049275774	8.15425791195683	9.46410620221528	0.142198182618574	0.0673007500710026	0.169145867083215	0.114752781028117	0.124770087759159
CEBPB	C/EBP-beta, IL6DBP, NF-IL6, TCF5	CCAAT enhancer binding protein beta	36.295058952454	45.8873716958078	43.2037758834356	55.5528205337423	50.9890622101227	52.6618486385481	55.544913549591	94.7734061232106	52.6591744427403	31.5053777377301	31.7445200838446	45.7208705327198	45.0321825143149	44.984896202454	39.2027773210634
CEBPG	GPE1BP, IG/EBP-1	CCAAT enhancer binding protein gamma	20.457598	28.431129	24.095226	22.746679	30.497383	22.969831	29.057106	29.17198	24.213022	26.24721	24.246981	27.769411	29.289942	26.612787	23.490288
CEBPZ	CBF, CBF2, HSP-CBF, NOC1	CCAAT enhancer binding protein zeta	33.380844	34.066624	30.933998	36.668369	32.979416	32.358326	32.683674	30.399908	32.327122	25.112593	37.816917	35.388847	34.320496	32.301456	41.073261
CEBPZOS	CEBPZ-AS1	CEBPZ opposite strand	0.989480208766507	6.67727101657769	5.7543241758921	10.3711408024726	7.35958217055353	5.31120411182916	9.77949686288283	9.62161379516718	8.89118703062658	6.96216671986513	7.30189077662265	12.3464097431863	5.57490857740938	6.06889251756111	9.49079581820736
CELF1	BRUNOL2, CUG-BP, CUGBP, CUGBP1, EDEN-BP, NAB50, NAPOR, hNab50	CUGBP Elav-like family member 1	7.54591255867282	7.90990595862157	11.1237508811171	6.72052915052524	7.97018761516782	11.4195005465027	7.17978310030746	5.15149569907763	8.35302250051243	8.6275417276454	6.53054212195747	7.4119475272867	7.97250796861389	8.20051297412247	7.39599411619267
CELF2	BRUNOL3, CELF-2, CUG-BP2, CUGBP2, ETR-3, ETR3, NAPOR	CUGBP Elav-like family member 2	19.9998534109463	23.6562527882924	18.9260463178895	24.954326040294	24.1365382336265	26.747196764011	18.0882139891062	23.8568740916131	30.1661315332721	28.258255359496	31.6873585151595	27.5907088683554	30.3207203344271	35.594401125607	40.4942927697861
CENPB	CENP-B	centromere protein B	19.644983	19.343893	14.360245	14.189574	15.786337	22.566416	16.55163	14.777396	16.39389	21.071846	21.382095	27.887959	21.872252	22.095219	18.774992
CENPBD1P1	-	CENPB DNA-binding domains containing 1 pseudogene 1	6.4972311544757	5.44026457544757	8.54301501074169	11.0598710378517	6.39320758670077	12.1216907012788	13.1647164209719	12.9354959319693	11.0936323457801	10.2709852608696	7.46629320306905	9.23834302455243	7.16467624705882	6.04711895089514	2.95663239283887
CENPC	CENP-C, CENPC1, MIF2, hcp-4	centromere protein C	3.82351266212726	3.48535618126321	3.68129999107772	4.33561599060812	3.65906320075135	4.02605575956797	3.99752514674806	4.46862801197464	4.99939165954449	4.51169418501996	4.50224669077248	5.47092674054942	5.00359203545433	4.25233987297488	4.51151499600845
CENPF	CENF, CILD31, PRO1779, STROMS, hcp-1	centromere protein F	2.152637	6.680935	3.16764	2.750895	7.190688	2.767272	5.658025	2.745057	2.878099	7.242683	2.069913	1.602503	5.256988	7.574313	4.098558
CENPH	CENP-H	centromere protein H	3.762779	9.333361	3.063863	3.71375	11.930681	3.254093	7.204771	2.117427	1.786301	9.863026	4.154889	3.937077	9.744975	10.793647	5.139943
CENPK	AF5alpha, CENP-K, FKSG14, P33, Solt	centromere protein K	4.9006758331318	7.56867043893591	10.2036654171705	5.13187058403869	12.3922576082225	5.17451880532044	7.50214264812576	4.74615431197098	5.86345055139057	11.5015469201935	4.43220322732769	7.83151981257557	16.716149834341	13.6767552889964	9.49226989117292
CENPM	C22orf18, CENP-M, PANE1	centromere protein M	10.862745	7.371184	2.923966	4.765646	6.10665	7.283864	11.217121	4.064649	4.251365	3.765511	9.414247	9.01774	3.607931	4.901173	4.749615
CENPN	BM039, C16orf60, CENP-N, ICEN32	centromere protein N	8.41103676188628	11.8951534671065	8.40748674092761	6.35522606811566	11.0197084094702	7.5783467141471	11.6957545433728	5.56147694682709	7.65094052551911	12.6941575783039	9.34970783989909	8.91240265825733	12.924164163594	11.187365270522	9.46030866485542
CENPO	CENP-O, ICEN-36, MCM21R	centromere protein O	6.52981779192166	7.98860522790698	0.378788	5.30157119706242	10.7122424379437	3.77340120954712	7.93842684528764	0.213497	4.405307	13.6329713072215	0.186813	0.486083875887393	3.03504021689106	3.76288426805386	2.05645558922889
CENPQ	C6orf139, CENP-Q	centromere protein Q	3.2854237739726	6.78754234703196	3.58312632762557	2.61673009531963	6.3066530336758	3.27924355251142	5.15527979680365	2.88172154109589	1.71894806050228	6.65950788299087	4.77391042808219	5.24872079737443	9.41719620262557	10.5804407391553	6.56027600856164
CENPS	APITD1, CENP-S, FAAP16, MHF1	centromere protein S	4.584028	5.535881	3.962791	2.469363	5.038309	4.036747	5.071776	2.674505	2.16673	4.931468	2.926951	2.813609	5.096551	5.832253	4.537435
CENPT	CENP-T, QtsA-20687	centromere protein T	1.31891341912032	2.86515245074518	2.692444043257	0.714192369683751	3.45196258415122	4.39115168229735	7.43842756306798	1.67311777208288	1.22821566157761	3.26663788622319	1.40476273282443	1.22366889094875	3.68837528426027	0	0.00468637949836423
CENPU	CENP50, CENPU50, KLIP1, MLF1IP, PBIP1	centromere protein U	5.20652652989961	9.31840393539939	4.85225976211261	2.75127252291576	9.99886936054125	5.33656779004801	10.6394245796595	3.97979009384548	2.06873272195548	9.97046173723265	5.08726042208642	6.95875930161501	15.5220035045832	16.9314091798341	8.34124420122217
CENPW	C6orf173, CENP-W, CUG2	centromere protein W	12.0184211169811	14.8754637886792	11.6919150641509	8.71069505660377	13.9956163471698	10.8555248150943	12.713884890566	9.44862915471698	5.80257028679245	8.63184088301887	7.08783163773585	13.8301059849057	20.7366231622642	20.6198756377358	10.0242871622641
CENPX	CENP-X, D9, FAAP10, MHF2, STRA13	centromere protein X	8.30009353830439	7.3076815648621	5.31576591624106	4.1899872124617	5.02343365372829	12.4557020653728	12.7594908702758	8.56587002655771	3.93891942390194	5.07303972216547	8.14900251685393	10.7423506435138	10.3712968447395	12.7214872073544	10.8361697711951
CEP104	CFAP256, GlyBP, JBTS25, KIAA0562, ROC22	centrosomal protein 104	3.2156314031746	3.34626844656085	3.75134497475435	3.70432326046863	3.18213077278912	3.93669455752079	4.27451062705971	5.04424335207861	4.14165703945578	4.06798371609977	4.56191429085412	4.38412823401361	1.96463577747543	4.1656784686319	4.94150861315193
CEP120	CCDC100, JBTS31, SRTD13	centrosomal protein 120	4.24601581661316	5.954025	4.82276797752809	4.40651885333066	5.44809311797753	4.16923174558587	4.94539087078652	4.2649521565008	4.06291207865169	5.3840077247191	5.55140350902889	6.52811942756822	7.74848140449438	7.41697474678973	7.26846164004815
CEP55	C10orf3, CT111, MARCH, URCC6	centrosomal protein 55	10.653532	26.770441	8.26036	7.322035	24.46804	14.056752	21.102161	5.673628	6.079121	32.040573	9.701433	7.281462	23.058437	36.850708	13.241961
CEP57	MVA2, PIG8, TSP57	centrosomal protein 57	8.87942932732919	15.7337044158385	18.7751416773292	17.1441872167702	13.6516937987578	11.0045826223602	17.7734320388199	17.8337002369565	14.9075562829193	17.8578213698758	12.9566791428571	17.8482749953416	16.9055646795031	18.5555941040373	14.195712115528
CEP63	CEP63-1	centrosomal protein 63	1.431675	1.9332	0	0	1.01068	1.167676	0.952422	0.867621	0	1.468865	0	1.247741	4.145061	1.913015	1.409573
CEP78	C9orf81, CRDHL, IP63	centrosomal protein 78	1.012211	1.765665	1.029686	1.031804	1.655985	0.615901	0.764051	0.974866	0.328318	2.029412	1.349026	1.336032	2.519364	5.444504	1.015441
CEP83	CCDC41, NPHP18, NY-REN-58	centrosomal protein 83	5.29991785466035	5.30273335734597	5.22322789225908	6.50314188657188	3.17251537567141	5.38942273112164	3.44574629541864	10.3911098164297	8.78717859968404	7.65813733586098	5.89233929004739	6.58426593617694	4.61938897883096	4.28988858483412	5.11344655450237
CEP85	CCDC21	centrosomal protein 85	4.171878	6.737284	4.120553	2.729095	5.580344	4.515349	3.940988	3.699716	2.529153	4.935159	6.338336	5.091492	7.076423	7.485613	8.065834
CEP85L	C6orf204, NY-BR-15, bA57K17.2	centrosomal protein 85 like	3.80277585937101	3.11994122999233	3.59634440744055	3.42574144157504	2.69003819125543	3.32913171631296	2.67847791063667	4.35197744643314	3.78251180784965	3.09061527652774	3.84020549731526	3.04142655318333	3.68841796190233	3.42265799667604	4.05648289887497
CEP89	CCDC123, CEP123	centrosomal protein 89	2.709361	3.319051	6.757442	4.780464	5.458334	3.3776	4.778654	7.140133	5.740094	7.933982	3.281194	5.376681	2.786398	3.377477	3.897772
CEP95	CCDC45	centrosomal protein 95	5.81879251406522	2.79925350634802	7.25623556211103	6.71780912098581	8.7172751179985	5.15562265646004	5.7010806562111	7.22601191660443	6.32092025989545	6.47124928329599	5.30038452302713	3.14688898705502	4.42437031142644	4.65121874159821	4.70404735598706
CERK	LK4, dA59H18.2, dA59H18.3, hCERK	ceramide kinase	19.8464729804547	22.049895525728	15.0634055444755	12.9810880362984	8.60047582010371	27.3957133903071	11.7340809126446	16.626419904268	15.1881986035102	12.6067266154767	20.7254499445552	19.3430327584763	14.9285048859194	16.9731160999202	14.6707633570004
CERS2	L3, LASS2, SP260, TMSG1	ceramide synthase 2	47.9805128727206	37.715071095186	49.5817834157549	39.7259069894238	18.2982637279358	25.3565351393144	22.593610015682	25.4931620776805	38.4686345437637	22.5691583092633	50.0432308187454	22.4193683460977	53.8918178792852	58.7140107589351	36.2160627126185
CERS4	LASS4, Trh1	ceramide synthase 4	3.009274	2.348461	2.558774	0.913895	1.877499	3.783619	3.253194	0.736315	3.458917	2.601178	2.583165	2.671426	0.261744	0.722246	0.280788
CERS5	LASS5, Trh4	ceramide synthase 5	4.66677321087558	4.97623418635945	4.80581484589862	5.14983403004608	5.42094837861751	5.2318392243318	5.69265945124424	3.85734234709677	4.40192425235023	6.99476376331797	2.9705728237788	4.47750227907834	4.99075126193548	2.44300632479263	3.32198072700461
CERS6	CERS5, LASS6	ceramide synthase 6	2.016748	5.286116	5.544943	1.767947	1.90631	2.135628	1.451243	0.494295	0.632128	1.173235	1.599998	1.876661	4.360149	3.991719	0.934663
CES2	CE-2, CES2A1, PCE-2, iCE	carboxylesterase 2	3.284185	2.165496	1.850087	2.458843	1.2396	4.365329	1.268902	0.91888	1.369929	1.470941	3.391975	2.062602	1.874132	1.793747	5.450847
CETN2	Centrin-1	centrin 2	13.204733	10.976674	14.776839	14.098509	11.72303	14.711744	12.171709	15.205544	12.676002	14.921834	9.660406	10.145624	11.975342	11.088508	8.254875
CETN3	CDC31, CEN3	centrin 3	2.88462396405751	2.87491255111821	1.15276217252396	1.01992097124601	2.41914167412141	2.72336597124601	2.33075579472843	2.08811997124601	1.38086491214057	5.29774969488818	3.07086505990415	4.52816439217252	5.12966285623003	5.92086064376997	1.92444586741214
CFAP20	BUG22, C16orf80, EVORF, GTL3, fSAP23	cilia and flagella associated protein 20	14.7434738789659	17.4181037438308	11.2900679106933	11.581780559342	12.3862756615746	13.2798383407756	13.3454613648649	11.228124386604	9.77600932373678	15.9341746927145	11.9414896938895	14.2101958566392	17.0790968907168	19.2766427585194	12.6566867121034
CFAP36	BARTL1, CCDC104	cilia and flagella associated protein 36	8.11625010700236	7.53735974508261	11.6168968902439	8.80762547600315	8.34076609284028	6.40232130015736	7.75133507199056	10.2483678929976	9.96767121675846	8.83804130881196	6.54696490007868	8.14531792761605	6.38057335208497	7.49135548623131	5.46637895948072
CFAP97	KIAA1430, hmw	cilia and flagella associated protein 97	5.91330561651561	8.78116172950655	5.21996766545821	3.76717848298087	6.03084617502518	6.4729205959718	5.00929433836858	4.33051101873112	4.82446785115811	5.6592927530715	7.81090710876133	5.78826623504532	7.56668818992951	11.7908048731118	5.6838885713998
CFDP1	BCNT, BUCENTAUR, CENP-29, CP27, SWC5, Yeti, p97	craniofacial development protein 1	5.89229410702341	6.77887675250836	7.57298763210702	5.61225347826087	6.22970662541806	6.98164502675585	4.19787781270903	6.66860020735786	6.39385087625418	8.91397735953177	5.32965845652174	8.97254570735786	7.56385516555184	8.44920166555184	5.45534466889632
CFL1	CFL, HEL-S-15, cofilin	cofilin 1	148.198718939548	197.097975112891	139.168414683176	115.382542729789	195.23392776402	147.856071643117	159.474108273853	118.97930603933	120.190933854334	204.456742871085	125.129609018208	172.554736080116	213.685811009468	196.432798053897	133.318739083758
CFL2	Cofilin-2	cofilin 2	2.391459	0.618505	1.448053	2.540845	0.773919	0	0	0.745399	3.743424	1.008673	0	0	0.661441	0.607225	0.210596
CFLAR	CASH, CASP8AP1, CLARP, Casper, FLAME, FLAME-1, FLAME1, FLIP, I-FLICE, MRIT, c-FLIP, c-FLIPL, c-FLIPR, c-FLIPS	CASP8 and FADD like apoptosis regulator	16.558885190731	11.5335311780493	16.9037463207499	17.7271944056878	11.8833305383189	13.4874484789973	12.0878509870655	18.7808407261428	20.170375138993	13.6558013707183	28.4019262435644	23.0045484125974	20.1007471223931	17.7773131804508	24.3249103495681
CGAS	C6orf150, MB21D1, h-cGAS	cyclic GMP-AMP synthase	10.8702214693557	9.59415743687795	6.92207895966475	5.23367275667889	7.78449915426925	9.64003826794133	8.01196463776846	7.85468925013096	6.29459138554217	9.26097679989523	9.33896761786275	12.0078319861184	11.8157975513358	13.2955252200105	10.4021877543216
CGGBP1	CGGBP, p20-CGGBP	CGG triplet repeat binding protein 1	13.9183243897201	12.2549654573289	12.1452612162649	11.4981043944306	16.1952581940981	13.0898429939041	14.2628875642837	13.6191272603214	12.5655765217512	16.0722340681629	14.4668277216681	16.2784079904406	15.3389852381546	14.8558586722084	14.7164102281796
CGRRF1	CGR19, RNF197	cell growth regulator with ring finger domain 1	1.8735016205813	1.43626512254517	2.5412158648861	1.91444190573449	0.317619871956009	0.594396372348782	0.886948675569521	2.35625463629222	1.92549058758837	1.84755624194815	1.53508569992145	1.89502886252946	0.369494181461115	0.319231636292223	2.08531420109976
CHAC1	-	ChaC glutathione specific gamma-glutamylcyclotransferase 1	10.994273	26.383701	7.551924	11.912628	15.865664	5.758981	10.551795	9.72174	9.643885	14.355111	15.716162	36.643894	24.991364	21.895658	13.113871
CHAC2	GCG1	ChaC cation transport regulator homolog 2	10.5267025505279	19.2726174819005	8.64890763122172	7.15239748340875	13.5263928966818	9.2310796907994	10.6948495309201	7.74927060482655	6.66583905806938	12.5536795950226	12.7671426425339	14.900051433635	19.9409900173454	16.3974768491704	16.0717266025641
CHAF1A	CAF-1P150, CAF-I-p150, CAF-Ip150	chromatin assembly factor 1 subunit A	4.841605	7.72705	5.065262	3.301679	6.726201	4.067863	7.02688	3.117224	2.429581	8.978326	4.746531	5.450568	9.230261	11.264668	7.74471
CHAMP1	C13orf8, CAMP, CHAMP, MRD40, ZNF828	chromosome alignment maintaining phosphoprotein 1	2.927221	0.152255	0.072742	0.082077	0.078907	1.27411	4.047279	2.025982	0.13674	0.164781	1.138504	0.036925	0.296961	0.247384	0.27127
CHCHD1	C10orf34, C2360, MRP-S37	coiled-coil-helix-coiled-coil-helix domain containing 1	20.6918663215031	22.9805625417537	22.2904195135699	20.8109770720251	19.2078465010438	22.6639858329854	20.3412131419624	23.640836980167	20.0112075490605	20.7885905386221	18.1115908152401	26.2064320281837	27.6350099050104	24.153960368476	17.627649322547
CHCHD10	C22orf16, FTDALS2, IMMD, MIX17A, N27C7-4, SMAJ	coiled-coil-helix-coiled-coil-helix domain containing 10	13.6493382691176	10.8591207022059	12.5372842419118	8.08870447867647	12.6896363397059	12.0036292404412	17.9201466676471	11.8953427227941	9.56664648897059	17.1361176713235	7.44155741029412	8.81625602720588	12.8959283676471	13.8014555977941	8.47902197132353
CHCHD2	C7orf17, MIX17B, MNRR1, NS2TP, PARK22	coiled-coil-helix-coiled-coil-helix domain containing 2	243.294164286219	283.333063879859	219.904733483216	224.223075222615	316.957335737633	249.202716009717	296.84662334364	189.204311339223	201.64439710159	308.946861678445	182.920570386042	260.192413250883	337.644002217314	319.192575263251	189.515160015901
CHCHD3	MINOS3, Mic19, PPP1R22	coiled-coil-helix-coiled-coil-helix domain containing 3	65.6501754177554	63.8154910465662	73.1115449246231	67.4288316649916	51.3609807336683	53.2614992046901	59.2817921809045	49.6007435537689	68.1078481634841	60.4288932194305	47.5428742050251	58.568236479062	53.0958315396985	58.2967275845896	49.4649039504188
CHCHD4	MIA40, TIMM40	coiled-coil-helix-coiled-coil-helix domain containing 4	9.173944	12.361811	4.326671	4.03644	5.569952	6.434598	6.27524	4.635435	3.674695	4.855632	7.028149	6.926622	10.145621	9.629502	7.996809
CHCHD5	C2orf9, CHTM1, MIC14, MIX14	coiled-coil-helix-coiled-coil-helix domain containing 5	7.4451671572165	13.7386092100515	6.24899318814433	4.23287977963918	10.3258339020619	8.73110731056701	12.8402945347938	6.83091119974227	5.79716781572165	10.4019940154639	8.62242379896907	10.6850559213918	14.3429794806701	14.5918772603093	7.76300237242268
CHCHD7	COX23	coiled-coil-helix-coiled-coil-helix domain containing 7	2.784491	3.597679	1.836315	0.485299	4.302705	3.023652	3.188946	2.410951	2.119141	4.565266	4.194208	4.143498	5.107751	4.122085	4.061642
CHD1	CHD-1, PILBOS	chromodomain helicase DNA binding protein 1	17.0017385392249	11.9297487830356	17.0991696747101	18.5881885600125	15.9949454645357	15.974953301264	16.1373049756607	17.0728200741669	19.0626317380132	16.4566503933981	19.2231441204429	14.3151327554581	13.9137830666458	14.7810643758487	16.9682528923013
CHD1L	ALC1, CHDL	chromodomain helicase DNA binding protein 1 like	12.9131734148972	12.8419482460398	7.51110878328278	6.76068623997304	10.4526952989552	11.8180171263903	9.7387237950792	6.34491946747556	6.95993353892821	10.55315039636	9.57349621098753	3.66553172699697	13.0443704981463	11.8554142615436	7.54559648466464
CHD3	Mi-2a, Mi2-ALPHA, ZFH	chromodomain helicase DNA binding protein 3	19.1196490170236	20.2529703294433	16.5887228825482	18.0958830159529	17.1259109013919	20.9238079534261	16.6024385864026	20.0336369788009	22.2142640034261	18.5452376813704	16.6303210429336	16.4388002817987	17.2262518998929	17.1353682062099	15.9765953036403
CHD4	CHD-4, Mi-2b, Mi2-BETA, SIHIWES	chromodomain helicase DNA binding protein 4	36.5410506906011	40.0045729679209	35.9979427111378	38.5489697594064	44.1824005224104	42.0842432037176	56.2445278330085	48.8059972287513	51.3260777555089	53.9794078190676	57.167887119922	37.8244646696147	44.0027579926548	45.2837950308799	60.8723740996852
CHD8	AUTS18, HELSNF1	chromodomain helicase DNA binding protein 8	8.33473948352679	4.87506927435807	8.04104563137531	9.22707245374604	7.94450922652128	8.53027518079494	9.34700995978426	8.65940415277289	7.78652371591042	8.12179426849572	8.25566196681909	6.79318495450815	7.73364290233322	8.58408970019932	10.6731765523508
CHERP	DAN16, SCAF6, SRA1	calcium homeostasis endoplasmic reticulum protein	8.32857963132404	7.12941615609865	7.89597090105059	8.8969948110424	7.58478183130914	8.98669899076075	6.41194073973623	8.35212626577751	8.11863990030549	8.33237754228448	6.39143344072722	6.42006668549288	8.4221692723344	7.41499140749572	8.23635029289919
CHIC2	BTL	cysteine rich hydrophobic domain 2	14.6208933768844	15.852327241206	24.5672629949749	27.3451235276382	27.9890465075377	16.6157178241206	21.6029558743719	24.1477475577889	25.1298552311558	25.9524861507538	22.281191	27.941402	26.7391493417085	26.3285205929648	16.5282023115578
CHID1	GL008, SI-CLP, SICLP	chitinase domain containing 1	3.76084991341743	6.26582248222477	3.31430201490826	2.52392198566514	2.97293139908257	5.88927807798165	5.35706633027523	1.83951259805046	2.94150875917431	6.43449935665138	4.46287501720183	3.33430210894495	7.40964373623853	4.64587733543578	4.04752805504587
CHKA	CHK, CK, CKI, EK	choline kinase alpha	1.341896	4.410733	11.031789	8.216187	5.776136	1.657451	2.963097	7.483119	8.887763	3.990891	5.648347	9.056943	2.137354	0.968592	4.398696
CHMP1A	CHMP1, PCH8, PCOLN3, PRSM1, VPS46-1, VPS46A	charged multivesicular body protein 1A	24.8779277473097	24.6892270653647	15.0632012471104	9.41281579673177	24.0086165854922	23.5948427261857	8.97913479194898	8.22612752809884	10.0713259509765	10.8746577676365	25.4383178612993	10.8632916137904	25.8404388509366	25.9683598278198	24.3696722188123
CHMP1B	C10orf2, C18-ORF2, C18orf2, CHMP1.5, Vps46-2, Vps46B, hVps46-2	charged multivesicular body protein 1B	24.635881	21.50489	29.94035	28.594692	24.553082	23.577238	24.302227	29.89695	26.94232	23.781561	25.065159	32.123482	21.286352	18.830528	21.122604
CHMP2A	BC-2, BC2, CHMP2, VPS2, VPS2A	charged multivesicular body protein 2A	25.2401773490169	29.673687366573	21.0047951917135	15.307454695927	21.6377543419944	28.2021266383427	19.5066516207865	18.8824203707865	17.964081443118	24.2363173455056	20.0368815898876	25.3338275063202	21.4088394297753	22.9000921980337	19.8952935014045
CHMP2B	ALS17, CHMP2.5, DMT1, VPS2-2, VPS2B	charged multivesicular body protein 2B	12.070497	9.750061	12.973116	12.600724	10.815824	12.708055	12.574984	12.50076	12.817105	13.777868	10.183887	7.841151	12.12704	15.194332	9.537901
CHMP3	RNF103-CHMP3, VPS24	charged multivesicular body protein 3	5.72525077964621	4.75280560373444	4.48214129995632	4.43401235171435	3.88640089844944	4.69295645632234	4.72621703625246	3.94242058495305	4.93536342596637	5.92448217099803	6.76374087333479	5.93713231491592	4.99699974885346	4.91545522898013	5.21980731262284
CHMP4B	C20orf178, CHMP4A, CTPP3, CTRCT31, SNF7, SNF7-2, Shax1, VPS32B, Vps32-2, dJ553F4.4	charged multivesicular body protein 4B	154.254791	143.286743	171.621765	171.209503	166.928528	146.843018	142.940063	153.197098	166.53009	137.615265	109.634956	142.649887	152.117874	128.004242	117.580521
CHMP4BP1	-	charged multivesicular body protein 4B pseudogene 1	1.739317	1.378563	7.177765	9.133862	6.5269	1.757569	2.751672	4.738034	10.86561	3.687002	2.479728	7.67396	1.475421	1.22023	3.125883
CHMP5	C9orf83, CGI-34, HSPC177, PNAS-2, SNF7DC2, Vps60	charged multivesicular body protein 5	47.189552	50.086277	45.348404	41.987453	105.338089	51.728413	87.881737	57.329937	41.139999	62.371212	35.439304	46.228119	44.400753	44.533863	39.199047
CHMP6	VPS20	charged multivesicular body protein 6	16.3769	13.499233	7.635947	5.84258	10.508922	16.572018	13.438264	10.533893	7.596924	14.504725	12.23578	13.287865	14.810043	15.573545	11.531692
CHMP7	CHMP7-1	charged multivesicular body protein 7	12.1029693572322	13.0044205331388	10.9614913099208	11.2786433228429	10.1855509589412	5.40444291704877	11.7461218972489	10.511617336807	8.15889415402251	11.2095933999583	11.3889511498541	10.8341084157982	13.0667424808253	12.5922501556899	12.673228588787
CHN1	ARHGAP2, CHN, DURS2, NC, RHOGAP2	chimerin 1	2.93101473915681	1.16339217864726	2.70502986593873	1.79771781437671	1.74468023566879	13.7033197467395	1.85519830300273	1.09765831786473	2.47597363148317	1.27637982256597	22.4910749269032	9.51926282650895	4.5201093415226	4.70966177525023	1.57094587867759
CHORDC1	CHP-1, Morgana	cysteine and histidine rich domain containing 1	6.98444223321614	8.62980396986439	11.3563811891847	11.8613139432446	8.93275870550812	7.48578551732798	7.71145702142977	11.198029207266	11.9839433448853	8.13720153306546	12.3500795940064	10.4868321876779	11.3716943833919	10.8528377962498	12.0430657404989
CHP1	CHP, SLC9A1BP, Sid470p, p22, p24	calcineurin like EF-hand protein 1	15.8682489217518	0.0683929521167883	15.2050511319708	0.44432961080292	4.71919914773723	4.9455964189781	9.97636364437956	7.55210913781022	13.2189602236496	11.6242357494891	15.0644954481752	2.86222268554745	2.3818848989781	20.6055496928467	7.71133789781022
CHPF	CHSY2, CSS2	chondroitin polymerizing factor	24.9814382836173	16.1834483887287	25.3211132117955	29.1436921570118	19.160045308519	24.5655151077326	23.6948124110092	26.2233468498034	26.8014218387942	21.7424456888598	20.9845690138925	22.5241915910878	24.9209978752294	18.9132535863696	19.6779148519004
CHPF2	CSGLCA-T, CSGlcAT, ChSy-3, chPF-2	chondroitin polymerizing factor 2	16.748003612131	9.79608144708423	19.5771275707343	14.5220940631749	17.651785049496	15.2600913759899	15.6174396456083	14.9479658857091	15.2179982926566	13.9750614793017	11.1670731771058	14.2607121456084	7.57880204697624	7.29237472984161	6.37989558153348
CHPT1	CPT, CPT1	choline phosphotransferase 1	10.5262371922563	7.15862638006231	4.45430817400979	2.09379122251891	2.22663348108589	9.3127145905652	5.93171412950601	3.69193077570093	2.25073487583445	2.83959122429907	7.20009354784157	3.31303874365821	5.82107464263462	3.71508765821095	6.81814055540721
CHRAC1	CHARC1, CHARC15, CHRAC-1, CHRAC-15, CHRAC15, YCL1	chromatin accessibility complex subunit 1	6.08652524872727	11.4690130501818	7.82196373963636	12.0466354214545	9.02799861018182	5.23522055127273	8.17388450436364	6.87285422545455	8.11962719636364	9.64117634945455	17.2554751807273	7.91623512690909	15.6720302065455	10.5088280803636	14.5425720301818
CHRM3-AS2	-	CHRM3 antisense RNA 2	2.43722634865238	6.44947384934347	7.7204114122322	5.1847507812716	1.42285483794057	6.46230644505874	2.35044394989634	11.2618533794057	6.22341027159641	2.53826105459572	3.43891777816171	2.39142693261921	1.00053552315135	1.17078379060124	5.97089305114029
CHRNA6	CHNRA6	cholinergic receptor nicotinic alpha 6 subunit	1.776327	7.11050332	9.70122572	7.84047464	8.2676237	0.826496	2.097938	2.42346198	3.14879	0.673331	1.33094394	0.649413	1.328594	1.220935	0.637778
CHRNB1	ACHRB, CHRNB, CMS1D, CMS2A, CMS2C, SCCMS	cholinergic receptor nicotinic beta 1 subunit	4.633701	2.263357	6.646054	4.633903	3.647918	4.184909	6.520666	9.585956	5.222558	3.564585	6.733152	7.195436	8.660684	6.973097	5.49502
CHST1	C6ST, GST-1, KS6ST, KSGal6ST, KSST	carbohydrate sulfotransferase 1	1.665296	0.480841	1.906593	1.008708	1.302828	0.782535	3.250987	1.724738	0.522257	0.316986	2.41728	2.255121	3.280533	3.109951	4.342873
CHST11	C4ST, C4ST-1, C4ST1, HSA269537	carbohydrate sulfotransferase 11	29.618407462616	16.3709420819471	27.6599630880756	22.4243297545088	15.1332666412187	23.0034084482578	24.5122126576782	27.5402736533007	27.1003125958676	15.0672735179478	12.7665058266503	14.6401507203642	12.6372228068639	11.4115680203117	14.5165361511119
CHST12	C4S-2, C4ST-2, C4ST2	carbohydrate sulfotransferase 12	2.136452	0.556162	1.768809	1.534365	0.530361	1.131028	0.976887	2.270838	3.794118	2.126293	2.832775	3.831105	1.121581	2.007648	1.685021
CHST7	C6ST-2, GST-5	carbohydrate sulfotransferase 7	6.440941	7.817759	10.726402	13.623395	8.689284	9.338683	6.744749	14.180226	19.263147	9.59404	10.560743	11.644318	9.674327	6.491649	7.458568
CHSY1	CHSY, CSS1, ChSy-1, TPBS	chondroitin sulfate synthase 1	69.5743037081688	46.9092509467886	104.789673190813	68.3960659095822	71.6472121450842	76.0117208975265	41.5205734676782	103.013071137809	89.2218473271669	37.8087576480981	100.448174175431	102.934119439202	34.5776263631262	28.0570532826855	130.252848565787
CHTF8	CTF8, DERPC	chromosome transmission fidelity factor 8	6.37269409972299	4.89921573961219	4.51301371191136	6.2725884265928	7.33396504709141	5.47975477562327	4.53128968421053	5.04080992797784	4.22679271191136	10.2654066703601	5.42980913019391	8.36678562603878	8.29686588919668	7.332723933518	10.0426244930748
CHTOP	C10orf77, C1orf77, FL-SRAG, FOP, SRAG, SRAG-3, SRAG-5, pp7704	chromatin target of PRMT1	20.3606469368063	20.9380817701019	17.8042039216308	20.7940476342016	22.8264132312571	19.7481958400906	21.4197136779162	18.6295194688562	18.4309040865232	21.204314611325	15.3184918142695	18.9178818115515	18.3773796799547	16.7319026591166	20.1287339440544
CHUK	IKBKA, IKK-alpha, IKK1, IKKA, NFKBIKA, TCF16	conserved helix-loop-helix ubiquitous kinase	6.82153040096407	7.70031755769793	6.36913717864446	7.50042499678645	7.86556498889863	7.99512289044698	7.59994567075665	7.29055672436459	8.55495344171779	9.13618948364008	9.51995319909436	7.95240065059889	10.101559427695	11.9051588609407	9.40730913029506
CHURC1	C14orf52, My015, chch	churchill domain containing 1	1.96386378488138	2.5255704008846	2.47181488017692	1.1600700526739	3.2103467137113	2.13335864053076	1.80392539083233	1.81017015118617	1.93063488580619	3.12134034740651	2.01573093043828	2.48835482991556	3.01729762726176	4.65840683594692	3.45043998472055
CIAO1	CIA1, WDR39	cytosolic iron-sulfur assembly component 1	3.53092330319482	3.64603554437252	3.67038214762999	4.10660780726665	6.8358993785759	4.08780416788474	6.74869148757569	6.06733009187722	6.98578396554604	8.47086336542075	4.15024123533097	7.08357836375026	6.96386721194404	7.03756200856129	2.80007111902276
CIAPIN1	B, BG:DS00929.9, CG4180, D-CIAPIN1, D1, Dmel\CG4180, anon-35Ba, br26, l(2)35Bg, l(2)br26	Cytokine induced apoptosis inhibitor 1	4.7625498208066	8.80591234188818	7.41414709578368	11.3070719839597	10.7729021416132	11.8304726773602	10.7164841613199	11.3381795513291	10.562356751604	11.0312074110907	15.6974796535289	15.5950994527956	17.3957164986251	9.30482052520623	10.3239904436297
CIB1	T4L20.110, T4L20_110, cryptochrome-interacting basic-helix-loop-helix 1	cryptochrome-interacting basic-helix-loop-helix 1	36.8325536982226	35.7359118087326	33.0508722129057	18.1426944014683	36.1474099138331	36.8384972055641	39.4720042882535	35.5092898017774	20.0335348176198	39.8601347774343	19.6696607302937	22.8500837457496	39.29876875966	41.5778891085781	24.3638500942813
CIC	MRD45	capicua transcriptional repressor	4.707267	3.575143	8.254253	3.891783	7.136078	5.953244	7.659056	5.864438	6.265337	8.248992	5.382766	9.621333	3.658725	3.462658	4.661869
CIDECP	CICE	cell death-inducing DFFA-like effector c pseudogene	0.01057	0.477224	0.015372	2.557853	0.013502	0.008574	0.005709	0.015643	0.018902	0.016891	2.325934	0.009288	0.012451	2.674419	3.147768
CINP	2810452K22RIK	cyclin dependent kinase 2 interacting protein	8.315916	7.115786	0.125993	4.243562	0.384183	8.128807	6.97161	5.594888	5.300308	7.895423	4.075697	6.786522	6.494596	7.8753	4.649077
CIP2A	KIAA1524, p90	cell proliferation regulating inhibitor of protein phosphatase 2A	0.873099695049031	3.74914390432911	1.30684406433867	2.70658342501794	3.19151443578091	2.05995468117675	4.45265216694571	1.34453771801005	0.994751699832576	2.43943168356852	2.83734808897393	3.03887021358527	6.26283621836881	8.76707168572112	5.17955393661803
CIR1	CIR	corepressor interacting with RBPJ, 1	13.0284791672384	12.6453122092624	15.3887696719554	16.5829700853345	14.1483347259863	12.6538836578045	15.7565470960549	16.7270181033448	17.3049247474271	17.5861269026587	12.6956168220412	19.8780073241853	14.0484952950257	11.8940956998285	10.7796867354202
CIRBP	APBP-1, RBM3	cold inducible RNA binding protein	13.6518945332711	9.74125180223881	15.1612363554104	12.0304132860697	14.3817113149876	10.8625684191542	11.4322563628731	6.80849896921642	13.5052160121269	6.10421840578358	16.1780373439055	17.9476312294776	18.0514560444652	10.9064007170398	8.45174108924129
CISD1	C10orf70, MDS029, ZCD1, mitoNEET	CDGSH iron sulfur domain 1	3.334795	5.83102	2.247166	1.542088	2.487323	3.397418	3.282464	2.198166	1.837105	4.07171	2.595076	3.473648	5.398209	6.213294	3.087824
CISD2	ERIS, Miner1, NAF-1, WFS2, ZCD2	CDGSH iron sulfur domain 2	8.607408	11.635437	14.441228	13.749556	10.19245	11.8469428543189	12.262604	16.021944	12.477353	13.017063	8.906488	19.750006	14.405781	15.3456289492909	8.491664
CISD3	MiNT, Miner2	CDGSH iron sulfur domain 3	3.28450013877551	4.61334848571429	2.01696491918367	2.44291631836735	2.67379536653061	5.29061448	4.32871074040816	3.17880700326531	4.36102811102041	5.36949440979592	2.55968708571429	2.60227918040816	7.11012252244898	7.80236832897959	4.43295920489796
CITED2	ASD8, MRG-1, MRG1, P35SRJ, VSD2	Cbp/p300 interacting transactivator with Glu/Asp rich carboxy-terminal domain 2	26.5399759971264	37.6306411486043	12.888340046798	15.0603824893268	28.7989321896552	44.1908907524631	31.3562513747947	19.1177632758621	21.5358285697865	54.4401019938424	33.4143557417898	22.5554407569787	26.0974748772578	23.6072843567323	11.9646260738916
CIZ1	LSFR1, NP94, ZNF356	CDKN1A interacting zinc finger protein 1	6.39772109182306	5.88440541689008	12.2169294591153	7.77889729892761	6.43118355697051	11.8376989735255	8.72117908646113	11.9235916662198	10.9803385308311	10.0428969215818	5.37670475871314	7.81538289912869	10.215998269437	8.60395419235925	4.96227253820375
CKAP2	LB1, TMAP, se20-10	cytoskeleton associated protein 2	1.71901967761966	6.36084265407503	1.15233492238034	1.27700736972833	2.24569720957309	1.74122584864166	2.83111879327296	1.09302710323415	1.11928548900388	2.83148015368693	2.22521604191462	1.94011245743855	3.66973048227684	8.59295110918499	2.54290072858991
CKAP2L	-	cytoskeleton associated protein 2 like	1.585943	4.032882	0.471936	0.641732	2.131467	1.792027	2.767719	0.707223	0.956642	6.150872	0.92962	1.285959	3.071027	4.979393	2.26728
CKAP5	CHTOG, MSPS, TOG, TOGp, ch-TOG	cytoskeleton associated protein 5	10.9489892361111	12.0719432179167	7.312714145	6.156011515	9.48117563208333	8.90957117763889	12.0941676684722	7.61528417472222	7.09856008541667	12.5931408322222	9.00695440847222	6.96317165180556	14.8349619738889	17.5230140822222	10.4598431356944
CKB	B-CK, BCK, CKBB, CPK-B, HEL-211, HEL-S-29	creatine kinase B	1.47345152762836	2.50941268264059	3.90027705378973	1.84739933349633	4.42169698141809	2.02306792224939	1.60010835892421	1.20164594718826	2.03595795256724	6.26922128997555	1.57943022689487	3.1976662205379	10.1965551154034	6.86916361662592	1.6532254601467
CKLF	C32, CKLF1, CKLF2, CKLF3, CKLF4, HSPC224, UCK-1	chemokine like factor	13.1820355700197	16.0968787386588	10.0297530118343	6.18654832149901	13.7537573619329	16.4911349891519	21.1240842110454	9.67537530670612	14.4246469566075	17.1875832889546	10.1799985295858	12.3490251094675	14.7341416301775	16.0704415581854	13.381383816568
CKS1B	CKS1, PNAS-16, PNAS-18, ckshs1	CDC28 protein kinase regulatory subunit 1B	12.3937505328918	20.7591299805739	13.707833394702	10.6815452728477	17.3655135236203	9.53092510816777	17.8019948441501	9.09456773863135	8.99172439028698	17.4181899112583	9.31618066092715	15.1246824256071	20.5728048662252	21.9997282083885	12.9558896463576
CKS2	CDK-subunit 2, T1E2.11, T1E2_11	CDK-subunit 2	98.762054	130.23999	108.853233	97.229637	108.853386	96.464333	96.776489	89.480988	106.865921	88.280777	88.653023	91.939812	150.707626	158.244431	102.60714
CLASP1	CLASP1_1	cytoplasmic linker associated protein 1	5.56426639598079	5.33477372510111	4.09626257457027	4.05133987727502	4.25613278033367	3.594282679727	7.73017591304348	5.85303182874115	5.19743339016683	10.1999343943377	10.3816814261881	3.80209671448433	7.03579176200708	7.50928235364004	5.50508563991405
CLASP2	-	cytoplasmic linker associated protein 2	4.07078235607843	3.72454449477124	6.47113121986928	6.67072739751634	4.70866654392157	4.21033211150327	5.38029461986928	6.60425582522876	6.2497341945098	5.83545125921569	5.81945083320261	5.68795964196079	4.85387033764706	6.34520759267974	5.8408423620915
CLASRP	CLASP, SFRS16, SWAP2	CLK4 associating serine/arginine rich protein	7.43386141539606	8.61231614726664	8.62893182670138	5.50687152621792	12.8476496868724	5.55636024358498	8.88699608888063	7.16898345667534	7.69582857865378	8.74449143361845	6.56234317292674	7.87478555857196	4.54014355299368	7.77618250353291	7.6524527545556
CLCC1	MCLC	chloride channel CLIC like 1	0.430162	0.475298	0.96963	0.416247	4.04494	1.474031	0.624966	1.720111	0	3.739449	0.664598	0	0.457851	0.718169	0.445273
CLCN3	CLC3, ClC-3	chloride voltage-gated channel 3	2.055033	5.188241	2.362708	2.468658	3.156448	2.462584	4.347253	2.761453	2.847285	2.671186	3.649189	1.966336	4.944657	4.765554	3.417595
CLDN12	Claudin-12	claudin 12	0.769116	1.673795	0.407208	2.704164	1.608497	0.158851	3.849005	0.831959	0.212675	2.711382	0.367787	1.639884	0.370946	2.713142	1.052405
CLDN15	claudin-15, claudin-19	claudin 15	8.87331981525038	7.84496042109256	9.32984786267071	8.7474388698786	8.13829188258725	7.84506412405159	9.17166223615326	7.8605284797041	10.2201119626328	8.34394155614567	7.11728322913505	9.03448546832322	7.57773359863429	6.64062280292109	6.38387757663126
CLDND1	C3orf4, GENX-3745, Z38	claudin domain containing 1	34.3397792561678	12.691050921875	31.7571083319627	38.4395693607456	16.044731638432	33.586373832511	33.066064785636	15.4279940080866	17.0736110582511	41.065206287966	33.5387013344298	37.615404575932	32.4213955597588	20.0792147997533	23.9671059995888
CLEC16A	Gop-1, KIAA0350	C-type lectin domain containing 16A	3.09677318423539	2.50981059427723	1.72139189013362	1.8436381479282	1.77194254015387	3.25048840423809	3.15116660966392	4.86134026832231	1.84585231083817	3.71206664772574	2.56022092657579	1.94644400499393	2.5095353390471	4.33072308341207	1.34945869874477
CLEC2B	AICL, CLECSF2, HP10085, IFNRG1	C-type lectin domain family 2 member B	4.87336609176471	1.571191	3.76603789294118	2.99607429764706	1.75167194588235	5.91285097176471	1.65223875058824	3.13680844470588	3.63236271294118	2.97044808588235	3.091208	9.90850188470588	3.872509	3.35246785764706	5.66126027647059
CLEC2D	CLAX, LLT1, OCIL	C-type lectin domain family 2 member D	12.5400432300797	12.8967174079736	15.8796167734946	24.908638845807	11.1625039180643	9.87772926340391	11.7866148644487	18.9555835697003	18.2967772613693	10.9807549938961	18.6069633050316	12.6437799171295	10.4865719417102	10.189114600055	10.8595099382458
CLECL1	DCAL-1, DCAL1	C-type lectin like 1	3.55377328500277	1.92122380077476	4.78486180741561	8.46654458550083	2.22704347869397	3.33315400553403	1.68521331156613	14.386835541782	7.47842902490315	5.65186213613724	1.13340874820144	1.24605975428888	0.606974076369673	0.29009385168788	2.05709966463752
CLIC1	CL1C1, G6, NCC27	chloride intracellular channel 1	68.0784092014134	52.5333076824205	68.681703273189	55.4305113248675	72.8247951568021	68.6127593557862	79.6680750969523	69.7132800854682	45.6982090750883	73.4321496110866	50.2405568032244	54.611602569788	61.1560970185512	65.2544145214223	50.1996734215989
CLIC2	CLIC2b, MRXS32, XAP121	chloride intracellular channel 2	0.271667	0.07755	0.440905	0.903487	0.323856	0.266566	0.661807	0.447871	0.614984	0.272083	0.302899	0.123663	2.055176	3.9828	0.141596
CLIC4	CLIC4L, H1, MTCLIC, huH1, p64H1	chloride intracellular channel 4	31.406427	22.370522	21.513008	24.348515	33.362118	28.450941	32.24297	38.189957	36.824619	33.360725	21.719053	29.805882	17.661507	20.062111	17.078875
CLIC5	DFNB102, DFNB103, MST130, MSTP130	chloride intracellular channel 5	3.13924830669302	7.48917293871788	0.981430416831404	1.40017645580345	2.35065297373623	4.6456310601525	3.79053845975713	4.98315838859079	3.20231757356679	5.42337187630613	5.65521593900028	2.67189635074838	5.34038923072578	6.93275995029653	2.41408593448178
CLINT1	CLINT, ENTH, EPN4, EPNR	clathrin interactor 1	18.4504679998071	10.0719547752267	23.3632909884237	21.9295010997492	17.8014912840054	19.2365043687054	15.4516523571291	18.7677396577272	25.9383217781208	18.3294356166313	18.3561804773297	21.128636021995	16.8248184790662	15.0864610993633	14.9164902598881
CLIP1	CLIP, CLIP-170, CLIP170, CYLN1, RSN	CAP-Gly domain containing linker protein 1	4.43915596113307	6.78808544268775	8.26231483333333	5.26013221656785	5.74210858992095	8.26458255895916	6.28612565546772	7.91993977355073	8.50907725839921	12.2026881839592	9.51873920932148	6.78607212829381	10.347711338274	11.1971538558959	8.11601528194993
CLK1	CLK, CLK/STY, STY	CDC like kinase 1	30.9791903902217	15.8919633177027	30.0322898505998	32.4325142689931	34.1429105603417	25.8165927193748	25.5453463456925	29.1214436568521	32.7662723816794	25.8909351432206	24.3419533286078	32.7905127106507	22.0121276215921	20.2820255945111	23.0807517066521
CLK3	PHCLK3, PHCLK3/152	CDC like kinase 3	16.4121237625882	8.27561046022866	16.3326454101192	11.1825305439066	13.2625943189005	15.377812326198	13.1248658910241	13.7174080946242	13.0020047883727	11.4335452773048	9.84288192070056	12.8998628107516	12.7741572378983	11.9694999044028	10.5589764162004
CLN5	-	CLN5, intracellular trafficking protein	1.7062611890681	3.14302982586619	0.658119846176822	0.51315822729988	2.44570921356033	1.5464190776583	1.62848947670251	3.56554229062127	4.15385126164875	2.32342691397849	3.93986222849462	5.56015976284349	4.18050723148148	3.57300934438471	3.65707722072879
CLN6	CLN4A, HsT18960, nclf	CLN6, transmembrane ER protein	3.74868833258873	7.2637650459171	3.93847966865227	0.941979682551502	3.29188734599156	2.55037243981137	5.37150344278977	3.98166307346736	1.33980615388434	2.33867546140482	1.76286998808637	1.95802687192852	5.58583250558451	5.42485091660462	5.22009309928022
CLNS1A	CLCI, CLNS1B, ICln	chloride nucleotide-sensitive channel 1A	11.6104404771133	17.6544132746408	14.202846301704	10.4360963909121	11.1814136157701	11.1131584300033	12.5382865172068	13.8253896418309	15.2313807828266	14.0617504246575	11.725172283996	12.1440876054126	17.3558491827598	18.8023312238557	10.6539711115937
CLP1	TGME49_093770	chitinase-like protein CLP1	6.37382212854209	6.20060303572895	5.11728921724846	4.5506516788501	5.31108744928131	5.8409171798768	3.49430485174538	5.73114778234086	4.9118036275154	4.56621884229979	8.195734	9.86074466817248	6.6041722073922	5.82731452772074	6.16704739917864
CLPB	ANKCLB, HSP78, MEGCANN, MGCA7, SKD3	ClpB homolog, mitochondrial AAA ATPase chaperonin	0	2.422285	0	0	2.259784	1.530764	7.079077	1.863369	0	2.71081	1.731169	1.191263	4.36826	2.326051	1.261148
CLPP	DFNB81, PRLTS3	caseinolytic mitochondrial matrix peptidase proteolytic subunit	17.8419333921384	14.9038886578616	13.3314495820755	12.0339776327044	13.6802439003145	17.4756423943396	17.1764743481132	13.0835051915094	12.3488942754717	17.8243917424528	14.933997490566	18.2964853031447	20.8249564166667	18.610648059434	12.2034948352201
CLPTM1	CLPTM1_0, CLPTM1_1	CLPTM1, transmembrane protein	10.4334629670213	8.59589709042553	9.81534057287234	15.5746087170213	11.6840503898936	17.3725078058511	10.0510541776596	12.8338158143617	9.98264220744681	14.1377130446809	16.6545954303191	10.5677925420213	15.7707052510638	11.8854043659574	10.9279261930851
CLPTM1L	C130052I12RIK	CLPTM1 like	7.44322555594069	5.85896686616599	7.89522602888504	9.10736260350472	5.32262752628538	7.70785474754477	6.92988418563451	5.29245306682072	8.94296678913923	5.07413038782977	5.11869729250915	6.50390112536106	7.46058424340458	7.09242559445407	5.64713375698055
CLPX	CLP protease regulatory subunit X, K19E1.15, K19E1_15	CLP protease regulatory subunit X	7.584306	9.186174	5.329072	5.958488	5.223202	7.932201	7.61887	6.60174	6.360936	7.811061	7.352312	8.405663	12.403593	12.118037	8.601303
CLSPN	-	claspin	2.896802	4.10613	0.6907	0.822848	3.151824	2.645408	3.693971	0.984764	1.129976	5.520786	1.447223	3.019993	5.701692	7.504827	4.044273
CLSTN1	ALC-ALPHA, CDHR12, CST-1, CSTN1, PIK3CD, XB31alpha, alcalpha1, alcalpha2	calsyntenin 1	6.208333	8.137154	4.145222	4.808249	5.45889	6.929649	6.744825	5.458796	6.59038	8.076698	8.57369	6.447246	7.473864	6.929376	6.027349
CLSTN3	CDHR14, CSTN3, alcbeta	calsyntenin 3	17.0999494776559	7.26308047225405	11.9133951180226	13.2077757688656	18.3390339723359	14.9238111887379	19.648142862498	18.7801979962351	12.3562809211	19.4955139531838	10.4892213429367	7.46404936241611	7.47731082173842	5.42343696366017	9.01911679391062
CLTA	CLTA2	clathrin light chain A	26.791603	55.531384	36.370327	77.83416	32.925507	47.848934	36.443626	34.772873	32.835217	39.483704	32.4114	34.331913	42.416668	44.799622	34.152309
CLTB	CLTB-1	clathrin light chain B	13.4854840514997	11.6004361290323	7.81541087775891	6.50281858064516	11.7820764040747	14.0224277277872	10.4903371029994	9.59756212846633	9.45986656932654	12.3550454052066	8.92687099886814	9.80192698019242	13.2237097357102	13.519364041313	10.1154779309564
CLTC	CHC, CHC17, CLH-17, CLTCL2, Hc, MRD56	clathrin heavy chain	28.9481599314741	25.8190733517359	32.4298390844622	30.3995475121229	32.5968047520774	34.4816782168469	33.6831177265794	32.2206183717701	33.3054419414912	37.2705582332385	27.4452818598748	23.0900612840068	24.6468375608423	31.5676540102447	27.1528750935686
CLUH	CLU1, KIAA0664	clustered mitochondria homolog	18.7214753342781	29.2022406282094	16.6219167734245	15.8650740085028	22.029229100867	14.9695510905302	15.3413707440814	16.5467599238079	15.7068019236412	15.4849720500167	18.2732954766589	15.2670461615539	20.7660749521507	17.7389238744582	23.3304038184395
CMAS	CSS	cytidine monophosphate N-acetylneuraminic acid synthetase	11.0621019698189	16.7325772997988	7.016459472334	5.78697316498994	10.0877031292757	12.1363123958753	14.9744930623742	7.88453693158954	6.84305795472837	14.5959120025151	12.5245394426559	14.8979593400402	19.6434482364185	27.2823675684105	15.8946023138833
CMC2	2310061C15Rik, C11H16orf61, C16ORF61, DC13	C-x(9)-C motif containing 2	11.0489600839372	24.0660785012077	14.6480737995169	13.7647002493961	14.2309752971015	17.0985540157005	14.5646383423913	10.0426674070048	15.023741227657	16.7864596388889	12.882134160628	21.9012371908213	17.5772654528986	17.1937648411836	8.49114002475845
CMIP	TCMIP	c-Maf inducing protein	6.08217605131579	7.13431110065789	6.03738696535088	9.98771518245614	7.07521098442982	8.10291216995614	7.95829068508772	4.57946512982456	9.51903810811404	12.7732845627193	5.21275643815789	4.65627623596491	6.43616632083333	7.47734342741228	5.61932737302632
CMPK1	CK, CMK, CMPK, UMK, UMP-CMPK, UMPK	cytidine/uridine monophosphate kinase 1	74.7947714371217	65.7996906637525	60.9455715010088	54.7028655211836	44.1339111936785	74.3720940161399	58.4764759253531	57.7426843644923	62.6006993241426	60.6337351519839	61.4557391795562	71.3412389502354	75.475752726967	76.9020420477471	49.2727814458642
CMPK2	NDK, TMPK2, TYKi, UMP-CMPK2	cytidine/uridine monophosphate kinase 2	0.035596	0.213451	0.039832	0.179433	5.947447	0.1377	4.33548	0.48893	0.078727	1.902408	0.118067	0.456062	0.195715	0.161573	0.196008
CMSS1	C13H3orf26, C3orf26	cms1 ribosomal small subunit homolog	5.72660576749336	6.37150630491585	5.71267625974314	5.20337955580159	5.14702057639504	4.34323341120461	6.614959760186	4.16967656798051	3.95305194331267	4.72099568622675	3.95660859920283	4.76496574800709	7.49794780890168	7.30007206111603	4.58890265124004
CMTM3	BNAS2, CKLFSF3	CKLF like MARVEL transmembrane domain containing 3	14.5427076572731	26.1927162548695	12.3416562440945	13.8069317094903	17.1609931744716	13.1612797695814	19.4816018284293	14.6766054687112	15.2273354455035	21.6256487857439	14.2817633903854	18.6306687546622	20.6939950621633	19.4416866879403	18.9346220335682
CMTM6	CKLFSF6, PRO2219	CKLF like MARVEL transmembrane domain containing 6	47.491489	46.602287	34.893108	44.628746	36.100067	54.269039	59.517975	45.575428	55.000145	47.407089	54.339001	45.990414	49.401962	56.819084	37.726421
CMTM7	CKLFSF7	CKLF like MARVEL transmembrane domain containing 7	1.852601	6.85586	5.02287	5.074728	7.050184	3.065878	6.238098	3.501276	3.624542	9.752889	9.374825	9.932331	6.009161	8.294116	4.801099
CMTR1	FTSJD2, KIAA0082, MTr1, hMTr1	cap methyltransferase 1	6.37576412431521	7.28565892393595	5.18781607964602	5.17492521786768	12.8649866793089	6.86504327033291	14.635700719764	7.87248785819638	4.60259209418458	13.5495820977665	7.48599444648125	5.42716077286136	8.08110531226296	9.88550152654867	8.31176655836494
CMTR2	AFT, FTSJD1, HMTr2, MTr2	cap methyltransferase 2	6.39992535194993	8.22311457775638	9.74381959557054	7.76494067693789	7.6089695589793	7.20875978334136	8.19753741261435	9.88020871545498	7.65241482522869	8.18109179971112	7.81660317573423	8.80862928358209	7.39286263360616	8.71022502262879	8.77237909195956
CNBP	BEST:GM06241, CG11716, CG3800, Dmel\CG3800, anon-EST:fe1B4, anon-EST:fe2B6, dCNBP	CCHC-type zinc finger nucleic acid binding protein	121.06780180131	128.265285666485	124.306378268559	120.94609266321	101.469619990175	124.668906158297	111.157893274017	122.194977437227	137.151685282205	118.145791967795	125.826371020196	105.497279302948	172.002846853166	155.07739024345	151.299306736354
CNDP2	CN2, CPGL, HEL-S-13, HsT2298, PEPA	carnosine dipeptidase 2	28.5277586644951	32.4315559462541	6.00733165472313	17.8580562654723	30.6377380570033	26.5715281938111	31.4720571319218	21.3366312605863	19.1528784934853	28.7508857459283	19.9866689609121	24.1919483745928	33.2053891775244	27.5434660798046	22.7628513013029
CNEP1R1	C16orf69, NEP1-R1, NEP1R1, TMEM188, TMP125	CTD nuclear envelope phosphatase 1 regulatory subunit 1	3.06827884991568	2.13811950556492	4.34705778313659	4.14261969915683	4.15656866576729	3.2514198529511	3.94588175548061	3.07551238583474	0.661539911973019	4.94936253895447	3.15269956964587	1.40811472445194	3.54392312006745	7.41794809072513	5.72888231062395
CNIH1	CNIH, CNIH-1, CNIL, TGAM77	cornichon family AMPA receptor auxiliary protein 1	9.76589877112456	13.8899483361152	13.5880328045066	14.8481887677864	10.0227679557688	11.0109900540371	11.2890152672648	12.899368573962	13.0337733905696	11.5577552847903	8.61805726496975	12.3388380590444	11.541979607344	10.5763275445441	10.0999001080743
CNIH4	CNIH-4, CNIH2, HSPC163	cornichon family AMPA receptor auxiliary protein 4	0.550512007532957	1.15030288512241	2.61163324764595	3.56347837947269	1.3778892834275	0.867044105461394	1.89431972504708	2.18884461016949	2.83307524952919	2.12495382391714	2.24644611016949	3.1618271920904	3.75433830508475	1.1474414086629	0.329455532956686
CNN2	Calponin-2	calponin 2	1.73429656734694	1.49807137732426	2.34435558321995	2.61432326258503	0.923684276643991	4.06512367437642	2.70320717823129	3.00672482585034	4.33357409795918	3.51950244671202	2.47459575238095	1.18777899365079	3.21874324943311	3.94626232834467	5.59133104988662
CNOT1	AD-005, CDC39, NOT1, NOT1H	CCR4-NOT transcription complex subunit 1	21.5728973570732	26.7307186666667	29.5937227988076	30.9612641044986	30.9279864661247	20.9261058481301	26.3392398532249	29.8244708310027	29.9416362262331	25.0456055863415	29.8790952899729	20.2336509247696	24.0989156693767	28.4476066365312	26.9621771582656
CNOT10	-	CCR4-NOT transcription complex subunit 10	4.66223172910217	7.32794788359133	6.52602912229102	6.71020197925697	7.61990881176471	5.64855936099071	7.642139974613	7.31096375263158	6.36361928947368	10.5383035074303	7.34678720681115	6.94635210557276	9.09864991517028	11.0421847817337	8.92869577863777
CNOT11	C1H2orf29, C2ORF29, C40	CCR4-NOT transcription complex subunit 11	11.548532	15.339497	12.654114	11.451597	15.177913	13.704796	13.733239	16.915085	15.303558	19.066513	12.924348	16.06707	18.638083	18.217758	20.174437
CNOT2	CDC36, HSPC131, NOT2, NOT2H	CCR4-NOT transcription complex subunit 2	3.41968847315096	9.1692479860689	3.92940229356636	4.86100238601824	4.15574721225937	2.09810257142857	8.12401356458967	2.36985702279635	3.21738919224924	4.09794139513678	5.61636971884498	4.08064142578521	4.79467582624113	3.11583970921986	8.28619327178318
CNOT3	LENG2, NOT3, NOT3H	CCR4-NOT transcription complex subunit 3	9.04805947765819	11.6558617552185	12.938400671559	12.3921312640248	12.9977931908023	9.04511185958904	12.2660919983692	13.196268712818	12.4493151559035	13.1493516061644	13.7697437579909	11.48562831197	10.9841004913568	9.75933915084801	13.1650867576647
CNOT4	CLONE243, NOT4, NOT4H	CCR4-NOT transcription complex subunit 4	1.291401	3.043494	2.402853	3.700533	0.366519	2.475535	2.473031	1.113876	4.614466	1.313387	0.883321	1.712883	1.024322	3.872519	3.134502
CNOT6	CCR4, Ccr4a	CCR4-NOT transcription complex subunit 6	4.64034965616547	5.31695721495625	4.97489647271281	4.62915685409706	4.43078319984089	5.54458978122514	5.07286014351631	6.94643819045346	6.43579555481305	6.58146428353222	3.75473305775656	5.78918400190931	5.82580949944312	5.86638713937948	6.20200926316627
CNOT6L	CCR4b	CCR4-NOT transcription complex subunit 6 like	15.247802957271	8.11831092020774	17.4545715805005	21.8668084364967	14.0999805859301	13.8677397282814	16.5556646605288	20.6905848720491	20.7087058042965	15.3466413212937	20.0394812511804	16.4746933576487	13.2260009225685	12.3133025311615	14.0451514296506
CNOT7	CAF-1, CAF1, Caf1a, hCAF-1	CCR4-NOT transcription complex subunit 7	6.58827470904459	8.09851662127389	5.17675509808917	5.78674607783439	6.01253916076433	4.72868537044586	5.72147074687898	6.88774723095541	6.62373515121019	6.18636868789809	9.05145722751592	8.55883131515924	9.07859936280255	7.40490795681529	7.03680815732484
CNOT8	CAF1, CALIF, Caf1b, POP2, hCAF1	CCR4-NOT transcription complex subunit 8	18.862579266899	16.249206861324	16.8114910146341	16.197092512892	16.7213934536585	18.7787641728223	19.3843299651568	20.1518014912892	19.0944597184669	21.5557796348432	20.1727526536585	26.0067874494774	22.2242583888502	20.2014735442509	16.9039424097561
CNOT9	CAF40, CT129, RCD-1, RCD1, RQCD1	CCR4-NOT transcription complex subunit 9	10.8470271256437	9.59531103728115	9.16325531204943	10.2934666253347	10.7438477668383	9.46182956210093	11.6510132572606	10.2379328490216	10.4164759213182	11.9984429590113	13.2972163272915	15.3046727785788	11.3270481861998	11.751184453965	10.8641738980433
CNP	CNP1	2',3'-cyclic nucleotide 3' phosphodiesterase	6.841559	5.22049216848764	5.053326	4.41242664692352	7.55642833352502	6.23741	8.05429107015526	7.079747	5.41702531454859	7.157706	5.819503	8.32967567797585	7.5211186319724	7.69226711040828	6.03181938815411
CNPPD1	C12H2orf24, C2orf24	cyclin Pas1/PHO80 domain containing 1	11.1786746393016	7.8762060679792	11.5037605735513	9.46805660809807	12.2675335820951	13.2401175460624	12.0888527061664	14.3824625549777	11.7262934903418	13.0844118763001	13.6240178443536	15.715633461367	16.4171491103269	23.4353918480683	12.7392587169391
CNPY3	CAG4A, EIEE60, ERDA5, PRAT4A, TNRC5	canopy FGF signaling regulator 3	9.635868	8.409556	10.019821	7.300858	9.727403	10.529597	11.307937	10.197337	7.68665	11.627501	7.900734	9.016826	12.184619	12.405702	9.637661
CNST	C1orf71, PPP1R64	consortin, connexin sorting protein	7.396412	5.619157	7.873999	8.543224	6.418265	7.993395	8.205754	9.693497	10.655684	8.399498	7.669686	9.476151	11.081879	10.861401	8.239088
COA3	CCDC56, COX25, HSPC009, MITRAC12	cytochrome c oxidase assembly factor 3	11.304776	13.829162	9.700817	8.370071	9.318761	13.492798	14.221422	15.553596	11.274117	12.512337	16.958479	23.564857	19.243387	17.418451	12.145144
COA4	CHCHD8, CMC3, E2IG2	cytochrome c oxidase assembly factor 4 homolog	13.2410382844331	22.3170337796284	9.5307585598975	10.4506346662396	11.447203153107	12.8136637194106	11.5680020576553	10.0686602869955	9.91788047277386	13.223408367713	15.4174445445227	18.5036824215247	22.1992786470211	19.309435442665	16.8090276386931
COA5	6330578E17Rik, C2orf64, CEMCOX3, Pet191	cytochrome c oxidase assembly factor 5	2.740854	4.895191	2.093532	1.999572	2.31436	2.48253	1.720215	3.535839	2.6047	2.946263	6.527052	4.405525	4.673647	4.276505	4.897916
COA6	C1orf31, C3H1ORF31	cytochrome c oxidase assembly factor 6	17.5760832564863	27.3031626108228	15.0801675077835	16.0262685085248	24.3527428836175	19.6029134366197	19.5064303832469	16.9483412171979	16.3128720474425	25.6323186856931	18.4879800867309	37.0177412846553	22.4407891860638	23.1991028732394	10.27900902298
COA7	C1orf163, C8H1orf163, SELRC1	cytochrome c oxidase assembly factor 7 (putative)	7.376636	8.641892	3.997442	4.611536	4.387124	6.450347	4.615429	5.078106	5.161232	4082	5.36307	4.606576	7.349736	6.78477	8.793774
COG2	CDG2Q, LDLC	component of oligomeric golgi complex 2	7.43114446299484	10.7350306099398	5.82977936402754	6.55158130314114	11.6486540193632	7.28606893158348	8.17933041501721	6.75550475387263	5.66500974096386	12.6234153616609	7.52240992792599	5.70936519987091	7.36287124978485	7.58809154883821	8.57830206217728
COG3	GRD20, SEC34	Golgi transport complex subunit COG3	10.390486692322	9.65201032799106	14.7187077754379	13.3299832888558	14.0977585970928	10.9846984487514	13.3526933859486	15.7903137277302	14.1154130190086	13.2122135042862	11.9182260400671	12.4524395272083	10.0927270875885	9.79860175997018	11.9343072776742
COG4	COD1, SEC38, SGF1	Golgi transport complex subunit COG4	0.864802	1.595024	0.347864	0.098995	0.265847	1.11501	1.812958	0.176442	0.609402	2.357105	1.076644	2.492162	2.017022	3.405719	2.297424
COG5	CDG2I, GOLTC1, GTC90	component of oligomeric golgi complex 5	5.760915	3.535803	4.054674	4.231502	3.465752	4.913041	4.254657	3.532926	4.25703	2.916943	6.0412	6.127506	6.440495	5.936856	5.54013
COG6	CDG2L, COD2, SHNS	component of oligomeric golgi complex 6	9.13834640876516	5.49179634564498	8.06283888699008	8.90960390573319	8.02981000854465	10.6218045148842	10.6557177464168	10.571566637817	9.2000578514333	9.05187851736494	8.53479887265711	7.79725658213892	8.62697854355016	7.88980031477398	7.80804816813671
COIL	CLN80, p80-coilin	coilin	8.87054538145074	7.72962324503789	7.45518488560087	5.93765809202454	7.2616710797546	7.71019911945146	7.10175624539877	6.33495309671599	6.86706156116925	7.38170507325875	7.79299013280404	7.39332176398412	8.87472390833634	8.68827513821725	10.0982178440996
COL4A3BP	CERT, CERTL, GPBP, MRD34, STARD11	collagen type IV alpha 3 binding protein	5.19632975747825	6.46961929936837	6.61605259647241	7.24639005899178	7.05683615433202	4.80659002335836	4.08407640340841	5.19110190847336	9.63360101823382	9.69211713085449	4.79271312227387	3.21094200417114	3.89307000071505	4.10929530294363	5.66964794267668
COL6A1	BTHLM1, OPLL, UCHMD1	collagen type VI alpha 1 chain	1.63300675733582	2.03627287517466	1.61719454774103	1.65541958500233	1.2681522286912	3.82706828225431	6.9231930344667	7.24653637447601	1.84130936981835	1.72322806520727	14.4097033674895	9.75353977363763	7.25498295621798	5.09328531765254	11.8327915887285
COL6A2	BTHLM1, PP3610, UCMD1	collagen type VI alpha 2 chain	2.19626230751604	3.24423469454629	5.55600927222731	6.31956212030247	3.25037348006416	5.48307858272227	9.21498715215399	10.9137714271311	6.48123150733272	2.04894270646196	22.1668020355179	23.2070667369386	13.2165035957837	7.83493788496792	17.2373744026123
COL6A3	BTHLM1, DYT27, UCMD1	collagen type VI alpha 3 chain	2.60417827309032	6.74907035986071	1.410545491422	3.01342087610619	2.47298452717166	1.88423782080445	2.79063411638606	3.78078941877256	0.970299487364621	3.98610076952813	18.5712090638638	8.44701039899684	9.9675805316763	7.29869216817354	14.2678805345197
COL9A2	DJ39G22.4, EDM2, MED, STL5	collagen type IX alpha 2 chain	6.04889367641634	7.20339542503294	2.77684079130435	3.14573702371542	3.40123335862978	4.2843592740448	6.24434214888011	7.16737029881423	3.92679502028985	6.27270394413702	3.54413879104084	2.87686678945981	2.95029723926219	2.8045319030303	2.58255793860343
COLGALT1	ColGalT 1, GLT25D1	collagen beta(1-O)galactosyltransferase 1	10.7838982614679	15.2406152176814	8.46827302710592	6.90301627835697	9.91428751688907	9.79269405066722	10.3654978630108	8.20478674520434	9.09389450062552	12.7266649480817	12.8950519543369	10.5126520838198	14.9084810975813	16.6680500850709	14.8551857885738
COLGALT2	C1orf17, ColGalT 2, GLT25D2	collagen beta(1-O)galactosyltransferase 2	0.350963	0.818925	0.077325	0.026959	0.38035	0.058846	0.549571	0.313908	0.125318	0.539284	3.066645	3.604746	2.336574	1.607001	1.764584
COMMD1	C2orf5, MURR1	copper metabolism domain containing 1	8.05605814330709	4.41596233700787	6.87652341364829	6.2906681496063	5.82558637060367	11.0207585081365	8.5745520335958	8.20193913700787	7.1327528472441	7.13011562047244	7.51459104829396	9.55115967244095	10.4214473454068	12.561138648294	6.53574962887139
COMMD10	PTD002	COMM domain containing 10	6.401718	7.151914	7.486228	3.672101	5.405114	6.389618	4.43162	6.977929	4.303361	8.046286	7.547896	5.867731	6.88586	6.057503	5.58382
COMMD2	HSPC042	COMM domain containing 2	5.11644210844578	4.79728357396302	5.22622932408796	4.05276634482759	5.44265019015492	5.19536993278361	5.07421843178411	5.40549982958521	3.8969376964018	5.14134527136432	6.01732033908046	6.67429982158921	6.72375604847576	6.41524513643178	6.29299373588206
COMMD3	BUP, C10orf8	COMM domain containing 3	33.4740152555144	38.1857201329899	32.0720406105297	34.1309546919981	33.4529061397521	36.0889307905329	24.2114274759298	24.9815100154565	29.9428492737079	32.8878136663983	37.0721199731122	43.6406272302367	28.8931458528417	35.8485251090002	26.2203098673322
COMMD4	-	COMM domain containing 4	4.53291599693565	7.68850457099081	7.10335872625128	2.98273430745659	8.75007009193054	7.91092054443309	9.44330343003064	6.35551522369765	5.06892482328907	10.4798495883555	3.70215418590398	12.6209977538304	11.555714442288	13.668475020429	7.97671481307457
COMMD5	HCARG, HT002	COMM domain containing 5	6.832737	7.13132	6.595414	5.379071	8.411614	6.249538	6.379482	7.944908	6.364951	7.974229	9.792629	10.628476	13.083023	8.73896	9.523067
COMMD6	Acrg	COMM domain containing 6	11.3513336085805	12.8924037489407	15.5406375227754	12.2278410736229	9.04325214141949	16.3275885460805	11.6119195010593	12.1952883972458	15.8810285143008	12.1274291525424	10.6417886880297	15.6472871022246	12.7594100900424	7.80987111705508	6.97866005561441
COMMD7	C20orf92, dJ1085F17.3	COMM domain containing 7	10.9839274142105	11.5231188747368	11.3713082031579	8.048708	8.62925518947369	12.9461252305263	13.5752772978947	11.8651678294737	8.64808350157895	12.5045648868421	8.06250947736842	9.93952748421053	10.4871452331579	13.7614685847368	7.96396771684211
COMMD8	-	COMM domain containing 8	10.206317	15.595549	7.904623	7.736661	11.455521	9.406519	13.766626	10.208049	6.667168	15.088223	8.998457	13.473384	17.091078	18.149225	10.880612
COMT	HEL-S-98n	catechol-O-methyltransferase	7.19752149888268	6.52863668379888	4.6401327452514	3.87157484581006	7.1340420150838	7.11617066815642	6.38049982122905	1.29217244581006	0.958946510614525	1.64047225139665	4.20507069888268	6.31892740055866	3.19878918603352	7.87980702402235	4.32549841843575
COMTD1	-	catechol-O-methyltransferase domain containing 1	6.12007314285714	4.00791655102041	3.38996163877551	2.88894318571429	5.68797033469388	5.79827753673469	5.74739349183673	5.53907137346939	2.94623542857143	3.64874951428571	3.92120234285714	6.66004890612245	4.91562860408163	4.70446682040816	3.74932665510204
COPA	Alpha-COP, HEP-COP, HEPCOP	coatomer protein complex subunit alpha	84.9200995862443	61.0703639225339	106.37795112362	104.505671471855	90.3975368443439	89.5889869066063	89.4727917913122	100.854669792941	104.649392244887	90.5348298591855	69.6519229513122	54.8420190620814	67.2315816628054	69.1629452302262	62.3286518988235
COPB1	Beta-COP, COPB	coatomer protein complex subunit beta 1	46.2655536298602	38.9616097560356	68.1244722617535	59.3118921256671	51.8722441250318	52.994642933291	51.7302234955527	61.7280056341804	60.1187660462516	56.078860476493	41.6735845850063	48.9186279022872	47.4880594387548	47.5650261640407	41.6297477445997
COPB2	MCPH19, beta'-COP	coatomer protein complex subunit beta 2	36.4489801185479	25.1776483597561	38.3364745862167	39.1865828920874	37.6552287854509	38.1247150561543	35.7166428391946	40.1484456532898	38.8151420857913	34.6143204672433	30.5645768574872	29.0692839628474	26.8699674578843	24.8054143292683	24.7460494821327
COPE	epsilon-COP	coatomer protein complex subunit epsilon	31.4035360616859	27.8437428424674	28.5913131189481	28.6647199225854	31.7277399827968	27.8264520304743	27.7174384379454	27.1608914406488	28.7201639616613	31.0871022098796	17.0459123502089	21.3426205799951	23.2718033595478	22.5774835971983	19.5294248166626
COPG1	COPG, COPG2	coatomer protein complex subunit gamma 1	53.2196767270946	50.0761374706026	58.430862188878	53.6170931940225	63.0791641932876	63.0138856136698	68.6883890134738	59.8969522305243	53.0052314279765	72.9150174973053	48.4417950053895	44.7704288564429	46.3138245732484	43.3253625198432	41.2335408319451
COPG2	2-COP, gamma-2-COP	coatomer protein complex subunit gamma 2	3.091057	5.428616	2.277809	1.069952	3.103346	3.250249	4.307951	2.301948	1.066006	5.995564	3.416176	3.519363	7.145578	6.825092	3.581519
COPRS	C17orf79, COPR5, HSA272196, TTP1	coordinator of PRMT5 and differentiation stimulator	20.0979174895251	22.6336384113128	21.8670566138268	17.3300321117318	17.3297265607542	20.9542986571229	18.7331450048883	26.3509315342179	21.3778104986033	18.3129922353352	15.4142953645251	19.5933829965084	29.8626023240223	28.2920052877095	16.5561004322626
COPS2	ALIEN, CSN2, SGN2, TRIP15	COP9 signalosome subunit 2	17.7607106537026	20.9400328312285	19.771396494116	17.4247196452354	15.2376329388634	16.6581403206085	18.88281548938	19.7623980094719	16.6205117754018	15.0932989724455	14.8322378280712	18.9073637481343	19.5278076337543	19.6789343551952	19.2882529016935
COPS3	CSN3, SGN3	COP9 signalosome subunit 3	13.7996044091376	17.4472099327515	16.812367599076	13.8353629101643	15.1718125256673	13.6339178080082	16.888905414271	14.5819876149897	14.0159176976386	13.6137111781314	14.3321184183778	17.1480257725873	23.7302208947639	24.1756658039014	16.2706624640657
COPS4	CSN4, SGN4	COP9 signalosome subunit 4	12.6128517940541	10.5364403151351	7.02974144756757	14.1718150183784	7.56572893027027	12.7767891545946	12.1205726783784	10.7840094572973	10.8568238362162	11.8949570610811	14.5519072972973	18.7661836556757	12.3934305962162	11.1310669886486	8.60266039135135
COPS5	CSN5, JAB1, MOV-34, SGN5	COP9 signalosome subunit 5	19.1045519895765	16.6735736325733	18.6027248742671	24.1508797680782	17.9965833022801	24.4103087348534	18.9125366592834	20.4675681915309	21.9959491400651	26.7649209882736	19.5491162859935	30.8405613993485	26.7955215400651	29.5867126547231	27.6352432983713
COPS6	CSN6, MOV34-34KD	COP9 signalosome subunit 6	12.2610823915276	15.7192828254172	14.6998349922978	5.47627029268293	9.24607916174583	15.723787279846	20.3892443042362	12.0599489178434	8.20658340308087	12.7834237496791	11.258139296534	18.7310537355584	23.7904624557125	14.4080055982028	16.116113322208
COPS7A	CSN7, CSN7A, SGN7a	COP9 signalosome subunit 7A	9.54554	1.692956	5.8634	4.698382	5.317522	10.895093	8.535062	5.10353	2.921099	2.53926	1.973071	1.463732	10.278615	2.286654	1.623701
COPS7B	CSN7B, SGN7b	COP9 signalosome subunit 7B	4.20392918960674	4.26666925316011	4.21116814676966	0.71153055863764	3.72488177668539	3.3332815758427	3.9957213943118	4.30058569101124	4.55476020962079	0.617035982794944	5.55939380688202	3.67091632022472	1.52130882759831	6.22248529529494	1.19456413623596
COPS8	COP9, CSN8, SGN8	COP9 signalosome subunit 8	13.7935280577277	13.7424397715455	6.58301280081883	5.60298819447288	10.3127230374616	7.70343111750256	13.158554395087	9.39937872814739	7.10774193101331	6.60751118996929	6.92668008413511	5.58881326366428	5.77190235660184	6.80339945220061	10.7243057856704
COPS9	CSNAP, MYEOV2	COP9 signalosome subunit 9	48.487144	63.946365	49.709957	49.92918	42.572792	49.257599	49.876736	54.373543	43.031593	51.538948	57.631172	91.287132	76.971443	62.569637	49.22937
COPZ1	CGI-120, COPZ, HSPC181, zeta-COP, zeta1-COP	coatomer protein complex subunit zeta 1	43.4733672298407	39.9404001071946	57.6719892419121	53.3675006499276	40.4788819275712	44.9253785852245	39.6873369039112	55.2149322689522	46.5288982930951	43.7006052501207	48.9853132061806	43.7416458005794	38.5443719309512	36.2299972361178	36.2216851999034
COPZ2	zeta2-COP	coatomer protein complex subunit zeta 2	3.867823	1.946977	4.795461	2.070422	1.710473	5.540177	3.124711	2.249663	1.825803	2.981094	0.862731	1.279565	0.727865	0.925274	1.350348
COQ10A	COQ10B-A	coenzyme Q10A	0.121708	0.056122	0.061576	0.084989	0.226337	0.065126	1.775496	4.88656	4.01158	0.117881	1.600474	0.695788	0.022866	2.249284	0.054726
COQ10B	-	coenzyme Q10B	31.5093529318637	28.5579560917836	42.6314167839679	27.5056963354709	24.2672948416834	35.9205453547094	36.3216367611222	39.1399472232465	28.0133067114228	31.8287200064128	21.9106759118236	41.1507279278557	21.5957094364729	33.3488101346693	19.1440971002004
COQ2	CL640, COQ10D1, MSA1, PHB:PPT	coenzyme Q2, polyprenyltransferase	0	0	0	0	3.613193	0.169876	2.417322	0	0	5.449108	0.549896	0	1.491031	2.617814	0.056053
COQ3	ATCOQ3, EMB3002, F7F1.13, F7F1_13, coenzyme Q 3, embryo defective 3002	coenzyme Q 3	3.289132	8.529942	1.36701	1.630841	3.405463	3.020551	4.826441	1.796542	1.345837	5.468193	3.487139	3.318236	4.779401	5.407915	4.412905
COQ4	CGI-92, COQ10D7	coenzyme Q4	7.02889785262117	7.68793842878338	6.77773523590504	5.74618320128586	6.69062128189911	7.17078708852621	8.39917957616221	8.45318583184965	5.68239222749753	7.58317370771513	4.94218110534125	8.21441182542038	7.40262840356083	7.91126799159248	4.60110947576657
COQ5	DBI56	2-hexaprenyl-6-methoxy-1,4-benzoquinone methyltransferase	4.509833	9.09617903387622	3.97724	3.27543208273616	6.35215	4.833325	10.860726	4.541135	4.681441	8.700095	5.650018	7.383371	12.069274	11.819774	7.524398
COQ6	CGI-10, CGI10, COQ10D6	coenzyme Q6, monooxygenase	4.041062	0.730474	1.734075	1.782952	2.336347	3.298853	1.125535	2.015029	1.489133	3.957762	2.41004	1.80751	2.880283	4.219231	2.945649
COQ7	CG14437, Dclk1, Dmel\CG14437	COQ7	2.135839	4.684772	0	2.521672	0.0283	3.962067	4.136916	2.315159	2.335671	7.128834	0.026993	2.618423	0.023945	0.00766	0
COQ8A	ADCK3, ARCA2, CABC1, COQ10D4, COQ8, SCAR9	coenzyme Q8A	1.318412	6.863364	3.418571	4.318747	4.416259	3.721653	3.646336	2.762829	0.433999	3.109167	1.43413	4.753297	6.389792	1.962634	5.697119
COQ8B	ADCK3, CABC1, COQ8A	coenzyme Q8B	3.99294621611141	4.04380616569716	4.09241562823903	2.66675255561431	4.66743441988366	3.87326169857218	4.7951672661731	2.75985457958752	2.38576831711616	9.72378176802397	1.96945581738057	1.99229625876961	2.37176058893002	3.6867594022563	3.07955599030495
COQ9	C16orf49, COQ10D5	coenzyme Q9	19.1781074686014	23.4185763352514	19.3094137620716	18.374367041281	19.5306774478359	20.5375485058794	24.415106721291	19.7729501313485	19.7009216742557	22.0917435326495	20.7398932717038	21.8368367230423	28.5835141576182	23.3746452039029	19.7710661408556
CORO1A	CLABP, CLIPINA, HCORO1, IMD8, TACO, p57	coronin 1A	58.2407547511042	79.0890390979475	31.6002637983892	25.8656990717069	59.0826056199013	60.1780528443752	80.2395265627436	40.1789254793453	28.8071105736555	78.2683506477007	46.1823407744869	38.7445236180826	97.3810415113016	124.478358007534	53.925144387893
CORO2A	CLIPINB, IR10, WDR2	coronin 2A	0.593601	1.098159	0.006695	0	0.034794	1.334317	1.791343	0.029682	0.688943	2.066021	2.347497	2.109604	3.760978	4.980652	2.268982
COTL1	CLP	coactosin like F-actin binding protein 1	92.7777811813935	185.734282595173	77.9291966161931	71.4241251817828	122.389530375633	88.8252802495134	91.0666378871156	65.6848224632153	53.3081045908914	124.257174061113	112.34879489529	89.7123895535228	107.05853664383	84.408064864928	50.5985767746205
COX10	F4I1.50, F4I1_50, cytochrome c oxidase 10	cytochrome c oxidase 10	7.309896	9.402667	7.27481	7.288834	6.163117	6.551587	6.604904	6.960989	6.840172	8.365475	9.427547	7.928447	8.197619	8.79313	10.020319
COX11	LPI13, PSO7	Cox11p	2.76406858628114	4.0340123426638	2.76231502860658	4.60181473115964	2.72663232666872	2.74808996831744	1.61800433405106	5.14499440664411	1.9095733811135	2.94640889818517	2.25329344478622	2.6680416441095	3.15781537496155	3.94127763426638	2.65591008581975
COX14	C12orf62, C5H12orf62	cytochrome c oxidase assembly factor COX14	14.7607751490683	19.3621335478261	18.2724402732919	17.692619247205	13.3521947813665	14.2693912484472	17.3292557801242	22.3732647093168	16.013421115528	15.4765658757764	17.1548069701863	27.8243538062112	20.9910598745342	17.8332419354037	13.088431531677
COX15	MDA7.15, MDA7_15, cytochrome c oxidase 15	cytochrome c oxidase 15	1.982176	3.410902	1.568208	1.548082	3.379994	2.427547	3.192482	1.78484	1.596137	3.059216	2.254776	2.196932	5.066201	6.009394	3.200184
COX16	C14orf112, HSPC203, hCOX16	cytochrome c oxidase assembly factor COX16	15.0462962920981	14.9580604310627	9.75758082343324	8.76480316021798	12.2665163144414	10.0580871858311	10.8116386702997	9.41733169155313	9.86684179836512	13.0906771847411	11.2618700632153	16.5196538196185	15.4299329100817	13.213037452861	10.9440443035422
COX17	ARABIDOPSIS THALIANA CYTOCHROME C OXIDASE 17, ATCOX17, cytochrome c oxidase 17	cytochrome c oxidase 17	21.7777528261649	27.7802449892473	24.0230150734767	17.7904769901434	27.0543458324373	22.1340815232975	30.9309386693548	21.857317078853	16.8363954811828	27.4800884283154	21.2366240600358	37.888751984767	27.4391503602151	22.3756111989247	19.0010956693548
COX18	COX18HS	cytochrome c oxidase assembly factor COX18	3.0347970092504	4.55432152854864	1.50595935598086	1.09604974736842	2.48101407814992	2.61713471770335	2.93172799521531	1.63773183285486	1.03208784561404	3.77647963987241	3.83490602009569	3.40266297480064	4.48632847368421	4.2953231738437	3.09557254417863
COX20	FAM36A	COX20, cytochrome c oxidase assembly factor	2.39951746932742	6.69206616851441	6.31556707132299	5.71918351441242	3.66886630155211	4.77211631596452	3.50749571766445	5.69136063414634	2.49665811936438	3.85375200480414	6.88564506097561	1.98444159940872	5.26983440391722	6.37780781152993	3.47209292239468
COX20P2	-	COX20, cytochrome c oxidase assembly factor pseudogene 2	1.979457	0.275347	0.938538	0.166674	0.15571	0.414634	0.243888	0.246592	0.137494	0.28686	0.204356	2.727763	3.972393	0.340691	0.481003
COX4I1	COX IV-1, COX4, COX4-1, COXIV, COXIV-1	cytochrome c oxidase subunit 4I1	42.9348821660777	49.7171071958607	44.8376437117617	42.0518050782433	39.7766904033316	40.226260797577	38.977064955578	37.5003919979808	37.014116634528	42.0175343518425	33.1731391428571	48.9914154502776	46.8466302635033	43.201963683998	25.9606981933367
COX5A	CG14724, COX, COXA, COXA_DROME, CoVa, Cox5a, Dmel\CG14724, Va, cova, tend	Cytochrome c oxidase subunit 5A	51.9787011852577	69.4479735740378	47.1272955636008	38.1088932778865	66.5194559341161	50.5580448630137	57.8024595649054	40.5326863855186	38.7322753228963	67.0437055368558	37.8476444370515	47.7894508564905	62.3751395864318	64.9952986542727	40.7361534155251
COX5B	BcDNA:RH49324, CG11015, COXB, CcO Vb, CoVb, Cox5b, Dmel\CG11015, Vb, anon-EST:Posey143, anon-WO0118547.187, cox5B	Cytochrome c oxidase subunit 5B	49.6400225458368	52.0684953650126	31.3653410420521	27.1133691665265	40.0388490235492	50.0085642338099	53.5003441791421	41.6536318191758	28.8117354356602	46.77748586291	30.6597277577796	49.2942209486964	46.2807229175778	47.5527764037006	33.2276635214466
COX6A1	CMTRID, COX6A, COX6AL	cytochrome c oxidase subunit 6A1	23.2044459664885	29.8039770896382	25.5561759919819	25.5698934903372	29.7783988495066	30.3540218157895	20.8009747625411	18.6171101245888	19.1044687405428	28.1908076531661	19.3813661615954	30.773678592722	27.3207476539885	31.1786829712171	26.3307564422286
COX6A1P2	-	cytochrome c oxidase subunit 6A1 pseudogene 2	4.17075590425532	4.17476154255319	3.9066820106383	3.71922813829787	5.50844204255319	4.26463505319149	4.35681446808511	4.59559521276596	4.34391930851064	4.75081281914894	3.95365510638298	5.45709531914894	6.21922271276596	5.49122574468085	5.10432553191489
COX6B1	COX6B, COXG, COXVIb1	cytochrome c oxidase subunit 6B1	96.5907516521739	108.793948913043	96.5515210434783	80.6019611739131	90.8803753043478	95.8145467391304	96.578244173913	86.8765916086956	72.5726903913043	97.6464184347826	88.3440644782609	127.691066521739	108.037864434783	110.790438434783	80.6446502608696
COX6C	-	cytochrome c oxidase subunit 6C	22.4342448510051	26.7792226925503	22.8318417615294	19.5673088462751	21.1707008123768	23.0454914773354	22.2506421233741	19.8459397031927	18.9020604737879	22.4558102652739	21.1104274761529	35.9949500264091	28.8857606192353	25.0745500429641	19.5362332278281
COX7A2	COX7AL, COX7AL1, COXVIIAL, COXVIIa-L, VIIAL	cytochrome c oxidase subunit 7A2	84.142867356301	80.9489048866727	83.8924296346328	85.3484025358114	91.3363888349955	87.6003710290118	81.8173592846781	74.3336228177697	74.2846765222122	87.0338069546691	69.2095231722575	109.471773365367	80.1001663136899	70.6888943889393	62.8448079129646
COX7A2L	COX7AR, COX7RP, EB1, SIG81	cytochrome c oxidase subunit 7A2 like	17.6479661613692	19.9358437300734	32.5971224342298	35.7365191432763	18.0371620674817	34.8505418484108	18.5058233066015	21.5273311383863	19.5562822180929	24.1022622405868	15.5725072391198	24.2964844400978	25.6330715559902	26.8956202611247	13.025393196088
COX7B	APLCC, LSDMCA2	cytochrome c oxidase subunit 7B	17.526978	19.27285	18.444038	17.558748	17.97241	17.338955	17.722797	17.801397	17.337505	18.970266	16.8564	32.314709	22.980083	20.886553	15.287805
COX7C	BcDNA:LD14731, CG2249, COXO, CoAVIIc, CoVIIc, Dmel\CG2249, VIIc, anon-EST:fe3A1	Cytochrome c oxidase subunit 7C	48.4030844182692	52.9955245745192	44.1159137908654	41.1946689495192	42.8984976923077	42.2345538701923	45.6643636706731	37.0312604591346	38.4159896081731	49.7301755817308	43.0713024375	58.612900375	60.2251064471154	55.3697562548077	37.2248860985577
COX8A	COX, COX8, COX8-2, COX8L, VIII, VIII-L	cytochrome c oxidase subunit 8A	40.67729959447	41.9260409462366	36.3168619551459	32.0304399557604	42.0865273486943	36.6104579373272	41.3369365133641	32.5223167794163	32.3443237336406	41.8307316516129	30.5475220599078	39.9135876801843	40.1145926049155	39.4292508215054	28.8042617081413
CPD	CABBAGE 3, CBB3, CONSTITUTIVE PHOTOMORPHOGENIC DWARF, CYP90, CYP90A, CYP90A1, CYTOCHROME P450, CYTOCHROME P450 90A1, CYTOCHROME P450 MONOOXYGENASE, DWARF 3, DWF3, MJJ3.9, MJJ3_9	Cytochrome P450 superfamily protein	17.863758	15.952785	24.089725	29.215086	15.607823	18.612761	14.875767	27.467682	30.432461	13.382309	26.709112	22.844833	19.08429	21.685389	40.601749
CPEB4	CPE-BP4, hCPEB-4	cytoplasmic polyadenylation element binding protein 4	3.20113881552239	3.77408470376119	3.17600285779104	1.70750114280597	5.55097903391045	2.70513834698508	1.15694400943284	11.1191198641194	1.30006883570149	4.59155930829851	3.94538661862687	6.42168551319403	5.51574569516418	6.83659989623881	2.58075577050746
CPNE1	CPNE4, copine-4	copine 1	6.68971601196611	5.47661526307975	5.90552879849768	6.49950299257577	5.83479701860425	6.57283930745043	6.13038245060704	8.08660301170408	5.42217572635165	7.76272988985938	2.77725493597694	6.89910539348415	7.16293473805572	3.98175322622063	4.37659095693947
CPNE3	CPN3, PRO1071	copine 3	7.37477513013153	5.63359876584297	4.3457528306098	3.50566501355122	3.59618408947788	7.25488602889597	5.11315028756477	4.87505873814269	3.88482661179753	6.30749250179354	8.83886967536867	8.57226440354723	9.33726259127142	10.716660583898	7.34580346691909
CPQ	LDP, PGCP	carboxypeptidase Q	1.337223	2.464759	0.678039	0.65976	0.608167	2.353104	2.250116	1.399312	1.504444	1.112753	6.221691	3.922023	4.521218	3.89687	2.94773
CPSF1	CPSF160, HSU37012, P/cl.18	cleavage and polyadenylation specific factor 1	7.91197538256747	11.1807837742524	6.59919582148067	6.75453851695842	5.86120161725018	8.89647846006565	13.4418993074398	7.48318773504741	7.84709169073669	9.58772336378556	13.3980062850109	9.95738960722101	10.405468762035	10.6899612428884	7.80616624872356
CPSF2	CPSF100	cleavage and polyadenylation specific factor 2	4.3026569390681	5.4040274994773	3.6437384911141	3.64130330533154	0.835150275537634	4.48718479749104	4.3356090510006	4.4797003912037	1.90721902516428	4.38611209080048	5.67352169414576	4.62250069660992	5.33777559572879	6.14173523319892	5.23142477344683
CPSF3	CPSF-73, CPSF73	cleavage and polyadenylation specific factor 3	7.32840113038484	10.0976708724871	7.85473818839747	6.40633581792074	8.84968615565767	7.55923718897185	10.2452554801838	8.54475400545663	6.02070922831706	10.7332433716255	10.093137264216	10.9770099988512	14.8624156473291	16.1634043977599	12.2615576085583
CPSF4	CPSF30, NAR, NEB-1, NEB1	cleavage and polyadenylation specific factor 4	1.93025369870255	2.05345999711677	1.98119975684767	4.81320713695339	3.15518250120135	2.55401998029793	1.95057938010572	1.32592078039404	4.03955042479577	2.30038624074964	2.72342817876021	2.28894409610764	4.531379566074	4.97482058385392	2.24221748582412
CPSF6	CFIM, CFIM68, CFIM72, HPBRII-4, HPBRII-7	cleavage and polyadenylation specific factor 6	5.34598873207037	8.25826134851902	7.56239094887987	6.93432902089911	6.95749423319802	4.79851291129154	6.72236827469553	6.58726894451962	8.74705720643512	8.13047660096226	7.99170133198015	6.14732342249286	9.90869919410615	7.49048696346414	6.5872249139979
CPSF7	CFIm59	cleavage and polyadenylation specific factor 7	25.8580712303561	26.0959933527417	23.7989359708875	24.0198988957038	31.636228039853	27.3269861712832	29.2141094321651	25.6303932899944	27.5915978448276	29.6652107190503	22.0430606283211	22.2442043340871	21.1093949918033	22.6125695819672	23.6323272521198
CPT1A	CPT1, CPT1-L, L-CPT1	carnitine palmitoyltransferase 1A	6.934021	7.377139	8.749029	6.805902	8.508835	7.971241	7.420144	8.411033	8.316023	8.770081	6.611561	6.280234	4.33117	5.492151	7.460684
CPT2	CG2107, Dmel\CG2107, SD01848p, cpt, dCPT2	Carnitine palmitoyltransferase 2	3.38370362619808	5.55242423194888	2.56524843322684	3.25051044760383	5.18469357444089	3.2963828341853	5.19390093514377	3.84058223642173	3.1479567827476	7.41333897124601	4.60787967476038	4.68951280543131	6.1880833028754	6.6229095686901	6.38668484664537
CRADD	MRT34, RAIDD	CASP2 and RIPK1 domain containing adaptor with death domain	1.17223234181344	1.38402952772342	1.07167684409654	0.618056828440965	0.869031671885192	1.96785664709719	1.36107984344423	0.905305474885845	1.05343793085453	1.68861824853229	5.25725498434442	5.09882167188519	4.74082233268102	7.26442752315721	3.61103628897586
CRAMP1	CRAMP1L, LA16c-431H6.6	cramped chromatin regulator homolog 1	1.82407854841654	0.152046477320434	1.20612630628822	1.9699773651547	2.35439173925345	3.21389400940038	0.69999734699279	1.8057094966688	1.17060799634937	2.80189685178425	4.84926510769371	2.33166412740714	0.681493242402117	3.6739683496395	0.939297078397372
CRAT	CG1041, Dmel\CG1041	Carnitine O-Acetyl-Transferase	1.132805	1.91791	1.473424	0.760242	1.081239	1.20804	2.588365	0.70604	1.184714	2.925645	3.920229	3.190083	3.979639	3.283764	2.994724
CRBN	MRT2, MRT2A	cereblon	4.22160358012468	4.31762673817382	1.26002422588926	5.45383699193253	4.52597772460579	4.66184082141547	4.41335650201687	2.45439651338467	2.42951171250458	4.7606564180418	6.12307548551522	7.77962808140814	0.889074889622296	5.10927160726073	5.88823573854052
CREB3	LUMAN, LZIP, sLZIP	cAMP responsive element binding protein 3	55.1588442921703	20.9207291939044	51.0752661103521	46.5042378896479	44.6071624592748	59.8218520483447	58.518195548082	62.8717930719916	51.083137509196	46.8263494146085	32.4407152117709	38.5056986694693	37.1717769753022	33.7914293347346	32.0352984718865
CREB3L2	BBF2H7	cAMP responsive element binding protein 3 like 2	22.9210267806361	26.6085777126988	18.370391244855	27.723616683232	31.9160784980122	24.6602178932413	25.6015546092142	24.248049046305	25.601538297942	40.3079243361787	32.7924702787652	19.5025257456735	27.0065849884238	24.9191614976614	18.5644095049111
CREBBP	CBP, KAT3A, RSTS, RSTS1	CREB binding protein	5.722545	5.848607	8.85818	8.708917	7.760654	7.304201	5.938042	9.671495	10.247233	5.677053	11.737491	9.31172	7.737718	8.622282	10.423614
CREBL2	-	cAMP responsive element binding protein like 2	10.100675	8.79822	10.657739	12.185259	9.262402	10.245364	11.386441	13.481006	12.323424	12.85755	15.030294	11.524027	13.26005	13.478595	9.538176
CREBRF	C13H5ORF41, C5orf41	CREB3 regulatory factor	3.267958	1.427575	2.135184	3.345059	0.75314	1.007185	1.947643	1.936986	4.024065	1.060436	1.836294	3.718641	1.220385	2.566967	2.765447
CREBZF	SMILE, ZF	CREB/ATF bZIP transcription factor	4.99541828720809	4.26395462635065	3.96098986092715	2.58814809515511	2.34274404844894	3.50615759811781	4.90000982676891	1.32584825479261	4.37013639316835	2.45179941268735	2.89862359323806	1.02249663471593	2.70655413314744	2.519510661206	2.43435516451725
CREG1	CREG	cellular repressor of E1A stimulated genes 1	13.93361	12.351913	9.212687	11.999663	10.871722	10.667448	11.438214	9.466201	9.888038	9.710667	9.423704	12.397777	13.949015	21.210205	8.452719
CRELD2	CRELD2-B	cysteine rich with EGF like domains 2	31.6701912898143	18.9988723033202	18.8966880298255	28.3238307386044	11.6727915697805	25.7808389558244	17.6691467718064	27.0848806291503	25.8604681339336	16.5524711361846	18.326268240574	23.1345149656725	14.8337672132808	14.3333458148565	19.879055554305
CREM	CREM-2, ICER, hCREM-2	cAMP responsive element modulator	9.9413232688728	6.98629520234402	7.18880201620131	13.048925672182	6.92675588659083	9.20362826025508	6.69613275077559	7.48948064150293	9.41669182109617	7.3739156601172	4.53630336091003	4.08396308100655	5.93086314788004	4.56528682247501	3.32735701551189
CRIM1	CRIM-1, S52	cysteine rich transmembrane BMP regulator 1	1.577376	4.02305908930988	2.302089	2.33025585351827	1.282797	4.164639	3.342036	5.894817	3.36764427976996	2.32438	16.512564547023	12.7194923734777	10.2628652723275	7.93686646109608	18.6701103765223
CRIP1	CRHP, CRIP, CRP-1, CRP1	cysteine rich protein 1	22.456444437259	15.3646046252348	21.2203397694057	19.6628617260951	29.8982752901216	28.301342680708	31.2630759272224	27.1206671488184	16.1182835604667	24.2783155436567	13.4167604711757	28.6436573954316	16.0035406541086	18.1010657664392	18.629006891328
CRIP2	CRIP, CRP2, ESP1	cysteine rich protein 2	2.91927610374442	1.01319990450017	3.89258750875988	2.43161510237032	3.58576659086225	6.05323200687049	3.44143708965991	4.22482830711096	2.23776504259705	5.4331576657506	2.73708512195122	4.36734846788045	2.73699937718997	3.72339935760907	7.56938421710752
CRIPT	HSPC139, SSMDF	CXXC repeat containing interactor of PDZ3 domain	6.646225	9.554516	7.41677	6.769774	7.232824	6.880827	8.747417	7.005787	6.179469	6.834074	8.023828	10.562393	9.104209	10.375807	7.034133
CRK	ARPC5, CROOKED, T15B16.22, T15B16_22	ARP2/3 complex 16 kDa subunit (p16-Arc)	5.8497461507732	4.84994337628866	6.93303088659794	6.14347695489691	8.67477339561855	9.75819377835052	4.80436268170103	11.1355153221649	6.37205571907216	5.77798855025773	6.50544496262887	7.3589413814433	10.414121992268	12.1897754600515	12.0447598930412
CRKL	Crk-like	CRK like proto-oncogene, adaptor protein	19.3870950788732	15.6809533971831	17.8477952441315	16.4486818553991	16.5197327370892	18.465203485446	16.5790921971831	17.2591914422535	12.5893783323944	6.761645	21.6498335981221	19.5752770657277	13.9291596478873	20.342789	19.0109117201878
CRLF3	CREME-9, CREME9, CRLM9, CYTOR4, FRWS, p48.2	cytokine receptor like factor 3	15.749382	12.195667	13.221866	11.289102	12.48625	17.584717	14.202509	14.235139	11.10486	12.982256	12.174799	14.959985	17.95322	21.88212	13.930965
CRLS1	C20orf155, CLS, CLS1, GCD10, dJ967N21.6	cardiolipin synthase 1	8.58956557527942	9.06074016568047	10.2146847321937	10.5851273401271	8.18155125356125	8.60624326517642	7.33948085009862	8.59969242866535	9.54587522068814	7.52837409401709	9.02438787508218	10.6761921718168	9.09595318474688	10.0348133374973	9.53820553714661
CRNKL1	CLF, CRN, Clf1, HCRN, MSTP021, SYF3	crooked neck pre-mRNA splicing factor 1	8.74034999828547	8.68910704393485	7.01132490248607	6.26508465966567	7.67907180882983	8.79195609794256	6.98426630090013	7.22830053236177	7.20279481247321	7.20251641555937	9.3156839054865	10.9747208947707	9.78825265259323	9.94224997685384	10.9276162475354
CRTAM	CD355, TAD, cTADS	cytotoxic and regulatory T cell molecule	179.59981103384	104.839383874905	270.911643727757	294.883878577186	201.778998274905	134.709944128517	315.010506534981	370.62219045057	103.669342931179	53.9860105768061	328.101183864639	241.980793780608	166.734394628897	106.431697081369	616.359923761597
CRTAP	CASP, LEPREL3, OI7, P3H5	cartilage associated protein	4.757874	5.412837	4.548746	3.680103	4.409432	3.845466	4.556798	3.246542	3.469674	4.726293	6.376689	4.832625	6.525468	6.712519	3.014208
CRTC2	TORC-2, TORC2	CREB regulated transcription coactivator 2	12.4450116572606	9.03603856753329	14.8975704242232	12.3610518975904	11.88694265948	13.2809585640457	12.8250903056436	15.2122096192137	15.5222690643627	11.7435551433101	15.6075134007609	16.4387863424223	12.5931006937223	11.5142775789474	12.0739929258085
CRY1	ATCRY1, BLU1, BLUE LIGHT UNINHIBITED 1, CRYPTOCHROME 1 APOPROTEIN (BLUE LIGHT PHOTORECEPTOR, ELONGATED HYPOCOTYL 4, HY4, OOP2, OUT OF PHASE 2, T3H13.14, T3H13_14, cryptochrome 1	cryptochrome 1	39.6936424151387	51.2634831911142	57.2120531723084	69.1611949661495	42.814082393512	42.8205891979314	42.9233976111895	57.0455916937	69.8837307990127	39.9466842762106	64.2674500401975	55.2543114243065	51.5803680942642	44.9788215145745	47.6397739433474
CRY2	AT-PHH1, ATCRY2, CRYPTOCHROME 2 APOPROTEIN, F19P19.14, F19P19_14, FHA, PHH1, cryptochrome 2	cryptochrome 2	9.16681846479543	3.99662600594672	8.28938061750714	5.98013971693625	5.27941501712655	8.33623277783064	5.07613051379638	7.45044271098953	6.70012341270219	5.37519942697431	7.18406469291151	6.17861215366318	4.50901175475737	4.42034835632731	6.73439935751665
[truncated: 6,388 more rows]
